# Supplementary material for: 2-Methyl­anilinium dihydrogen phosphate–phospho­ric acid (1/1)
Source: Acta Crystallogr Sect E Struct Rep Online. 2009 Apr 30;65(Pt 5):o1152. doi: 10.1107/S1600536809014536 (PMC2977818; doi:10.1107/S1600536809014536)
Supplement: Supplementary file 1 [file e-65-o1152-sup1.cif]

##############################################################################
###                                                                        ###
###        Electronic paper (Acta Crystallographica Section E)             ###
###                                                                        ###
##############################################################################
#                                                                            #
# This CIF contains the data in a paper accepted for publication in Acta     #
# Crystallographica Section E. It conforms to the requirements of Notes      #
# for Authors for Section E, and has been peer reviewed under the auspices   #
# of the IUCr Commission on Journals.                                        #
#                                                                            #
# Full details of the Crystallographic Information File format               #
# are given in the paper "The Crystallographic Information File (CIF):       #
# a New Standard Archive File for Crystallography" by S. R. Hall, F. H.      #
# Allen and I. D. Brown [Acta Cryst. (1991), A47, 655-685].                  #
#                                                                            #
# The current version of the core CIF dictionary is obtainable from          #
# ftp://ftp.iucr.org/pub/cif_core.dic. The current version number is 2.4.    #
#                                                                            #
# Software is freely available for graphical display of the structure(s) in  #
# this CIF.  For information consult the CIF home page http://www.iucr.org/  #
# cif/home.html                                                              #
#                                                                            #
# This file may be used for bona fide research purposes within the           #
# scientific community so long as proper attribution is given to the journal # 
# article from which it was obtained.                                        #
#                                                                            #
##############################################################################
                                             
data_I
_audit_creation_method     SHELXL-97
_chemical_name_systematic
;
2-Methylanilinium dihydrogen phosphate--phosphoric acid (1/1)
;
_chemical_name_common     ?
_chemical_formula_moiety     'C7 H10 N +, H2 O4 P -, H3 O4 P'
_chemical_formula_sum     'C7 H15 N O8 P2'
_chemical_formula_iupac     'C7 H10 N +, H2 P O4 -, H3 P O4'
_chemical_formula_weight     303.14
_chemical_melting_point     ?
_symmetry_cell_setting     monoclinic
_symmetry_space_group_name_H-M     'P 21/c'
_symmetry_space_group_name_Hall     '-P 2ybc'
loop_
    _symmetry_equiv_pos_as_xyz
    'x, y, z'
    '-x, y+1/2, -z+1/2'
    '-x, -y, -z'
    'x, -y-1/2, z-1/2'
_cell_length_a     10.8769(10)
_cell_length_b     7.938(4)
_cell_length_c     15.302(3)
_cell_angle_alpha     90.00
_cell_angle_beta     91.57(2)
_cell_angle_gamma     90.00
_cell_volume     1320.7(7)
_cell_formula_units_Z     4
_cell_measurement_reflns_used     25
_cell_measurement_theta_min     8
_cell_measurement_theta_max     12
_cell_measurement_temperature     298
_exptl_crystal_description     prism
_exptl_crystal_colour     colorless
_exptl_crystal_size_max     0.37
_exptl_crystal_size_mid     0.31
_exptl_crystal_size_min     0.25
_exptl_crystal_density_diffrn     1.525
_exptl_crystal_density_meas     ?
_exptl_crystal_density_method     'not measured'
_exptl_crystal_F_000     632
_exptl_absorpt_coefficient_mu     0.191
_exptl_absorpt_correction_type     none
_diffrn_ambient_temperature     298
_diffrn_radiation_type     AgK\a
_diffrn_radiation_wavelength     0.56085
_diffrn_radiation_source     'fine-focus sealed tube'
_diffrn_measurement_device_type     'Enraf--Nonius CAD-4'
_diffrn_measurement_device     '\k-geometry diffractometer'
_diffrn_measurement_method     'Nonprofiled \w'
_diffrn_reflns_number     5416
_diffrn_reflns_av_R_equivalents     0.0129
_diffrn_reflns_av_sigmaI/netI     0.0190
_diffrn_reflns_theta_min     2.10
_diffrn_reflns_theta_max     25.97
_diffrn_reflns_theta_full     25.97
_diffrn_measured_fraction_theta_max     0.999
_diffrn_measured_fraction_theta_full     0.999
_diffrn_reflns_limit_h_min     -16
_diffrn_reflns_limit_h_max     16
_diffrn_reflns_limit_k_min     0
_diffrn_reflns_limit_k_max     12
_diffrn_reflns_limit_l_min     0
_diffrn_reflns_limit_l_max     23
_diffrn_standards_number     2
_diffrn_standards_interval_time     120
_diffrn_standards_decay_%     18
loop_
    _diffrn_standard_refln_index_h
    _diffrn_standard_refln_index_k
    _diffrn_standard_refln_index_l
    2 2 6
    2 -2 6
_refine_special_details
;
Refinement of <i>F</i>^2^ against ALL reflections. The weighted <i>R</i>-factor
<i>wR</i> and goodness of fit <i>S</i> are based on <i>F</i>^2^, conventional
<i>R</i>-factors <i>R</i> are based on <i>F</i>, with <i>F</i> set to zero for
negative <i>F</i>^2^. The threshold expression of <i>F</i>^2^ >
\s(<i>F</i>^2^) is used only for calculating <i>R</i>-factors(gt) <i>etc</i>.
and is not relevant to the choice of reflections for refinement.
<i>R</i>-factors based on <i>F</i>^2^ are statistically about twice as large
as those based on <i>F</i>, and <i>R</i>- factors based on ALL data will be
even larger.
;
_reflns_number_total     5250
_reflns_number_gt     4134
_reflns_threshold_expression     I>2\s(I)
_refine_ls_structure_factor_coef     Fsqd
_refine_ls_matrix_type     full
_refine_ls_R_factor_all     0.0519
_refine_ls_R_factor_gt     0.0325
_refine_ls_wR_factor_gt     0.0855
_refine_ls_wR_factor_ref     0.0924
_refine_ls_goodness_of_fit_ref     1.081
_refine_ls_restrained_S_all     1.081
_refine_ls_number_reflns     5250
_refine_ls_number_parameters     170
_refine_ls_number_restraints     0
_refine_ls_hydrogen_treatment     constr
_refine_ls_weighting_scheme     calc
_refine_ls_weighting_details
          'calc w=1/[\s^2^(Fo^2^)+(0.0493P)^2^+0.181P] where P=(Fo^2^+2Fc^2^)/3'
_atom_sites_solution_hydrogens     geom
_atom_sites_solution_primary     direct
_atom_sites_solution_secondary     difmap
_refine_ls_shift/su_max     0.001
_refine_ls_shift/su_mean     0.000
_refine_diff_density_max     0.295
_refine_diff_density_min     -0.408
_refine_ls_extinction_method     none
_refine_ls_extinction_coef     ?
loop_
    _atom_type_symbol
    _atom_type_description
    _atom_type_scat_dispersion_real
    _atom_type_scat_dispersion_imag
    _atom_type_scat_source
    'C' 'C' 0.0015 0.0009
                         'International Tables Vol C Tables 4.2.6.8 and 6.1.1.4'
    'H' 'H' 0.0000 0.0000
                         'International Tables Vol C Tables 4.2.6.8 and 6.1.1.4'
    'N' 'N' 0.0030 0.0019
                         'International Tables Vol C Tables 4.2.6.8 and 6.1.1.4'
    'O' 'O' 0.0056 0.0036
                         'International Tables Vol C Tables 4.2.6.8 and 6.1.1.4'
    'P' 'P' 0.0667 0.0580
                         'International Tables Vol C Tables 4.2.6.8 and 6.1.1.4'
_computing_data_collection     'CAD-4 EXPRESS (Enraf--Nonius, 1994)'
_computing_cell_refinement     'CAD-4 EXPRESS (Enraf--Nonius, 1994)'
_computing_data_reduction     'XCAD4 (Harms & Wocadlo, 1995)'
_computing_structure_solution     'SHELXS97 (Sheldrick, 2008)'
_computing_structure_refinement     'SHELXL97 (Sheldrick, 2008)'
_computing_molecular_graphics
                'ORTEP-3 (Farrugia, 1997) and <i>DIAMOND</i> Brandenburg (2005)'
_computing_publication_material     'WinGX (Farrugia, 1999)'
loop_
    _atom_site_type_symbol
    _atom_site_label
    _atom_site_fract_x
    _atom_site_fract_y
    _atom_site_fract_z
    _atom_site_U_iso_or_equiv
    _atom_site_adp_type
    _atom_site_calc_flag
    _atom_site_refinement_flags
    _atom_site_occupancy
    _atom_site_disorder_assembly
    _atom_site_disorder_group
    P P1 0.08064(3) 0.43847(3) 0.736601(16) 0.02322(6) Uani d . 1 . .
    P P2 0.10749(3) 0.71819(3) 0.986049(17) 0.02487(7) Uani d . 1 . .
    O O1 -0.06037(8) 0.40074(11) 0.74454(6) 0.03314(17) Uani d . 1 . .
    H H1 -0.0695 0.3079 0.7670 0.050 Uiso calc R 1 . .
    O O2 0.13778(8) 0.28822(10) 0.68641(6) 0.03396(18) Uani d . 1 . .
    H H2 0.0974 0.2708 0.6413 0.051 Uiso calc R 1 . .
    O O3 0.14542(9) 0.44285(11) 0.82411(5) 0.03420(18) Uani d . 1 . .
    O O4 0.08566(9) 0.59919(10) 0.68413(6) 0.03335(18) Uani d . 1 . .
    O O5 0.19612(9) 0.70906(12) 0.90923(6) 0.0394(2) Uani d . 1 . .
    H H5 0.1806 0.6250 0.8798 0.059 Uiso calc R 1 . .
    O O6 0.14555(9) 0.58760(11) 1.05701(6) 0.0372(2) Uani d . 1 . .
    H H6 0.1003 0.5052 1.0530 0.056 Uiso calc R 1 . .
    O O7 0.13831(9) 0.89278(10) 1.02544(5) 0.03362(18) Uani d . 1 . .
    H H7 0.1232 0.8928 1.0776 0.050 Uiso calc R 1 . .
    O O8 -0.02457(8) 0.69700(11) 0.95881(6) 0.03445(18) Uani d . 1 . .
    N N1 0.20745(9) 0.11752(14) 0.87628(7) 0.0355(2) Uani d . 1 . .
    H H1A 0.1698 0.0513 0.8370 0.053 Uiso calc R 1 . .
    H H1B 0.1808 0.2228 0.8695 0.053 Uiso calc R 1 . .
    H H1C 0.1910 0.0818 0.9298 0.053 Uiso calc R 1 . .
    C C1 0.34057(12) 0.11198(18) 0.86394(10) 0.0400(3) Uani d . 1 . .
    C C2 0.41777(14) 0.1876(2) 0.92552(12) 0.0517(4) Uani d . 1 . .
    C C3 0.54313(16) 0.1826(3) 0.90905(19) 0.0797(7) Uani d . 1 . .
    H H3C 0.5986 0.2305 0.9492 0.096 Uiso calc R 1 . .
    C C4 0.58628(19) 0.1090(4) 0.8354(2) 0.0930(8) Uani d . 1 . .
    H H4C 0.6702 0.1099 0.8252 0.112 Uiso calc R 1 . .
    C C5 0.5070(2) 0.0340(4) 0.7763(2) 0.0930(8) Uani d . 1 . .
    H H5C 0.5374 -0.0182 0.7269 0.112 Uiso calc R 1 . .
    C C6 0.38195(18) 0.0357(3) 0.78970(14) 0.0643(5) Uani d . 1 . .
    H H6C 0.3272 -0.0136 0.7496 0.077 Uiso calc R 1 . .
    C C7 0.3703(2) 0.2703(4) 1.00570(16) 0.0795(7) Uani d . 1 . .
    H H7A 0.3238 0.1902 1.0382 0.119 Uiso calc R 1 . .
    H H7B 0.3185 0.3634 0.9890 0.119 Uiso calc R 1 . .
    H H7C 0.4382 0.3104 1.0413 0.119 Uiso calc R 1 . .
loop_
    _atom_site_aniso_label
    _atom_site_aniso_U_11
    _atom_site_aniso_U_22
    _atom_site_aniso_U_33
    _atom_site_aniso_U_12
    _atom_site_aniso_U_13
    _atom_site_aniso_U_23
    P1 0.03254(13) 0.01806(11) 0.01906(11) 0.00111(9) 0.00062(9) -0.00078(8)
    P2 0.03360(14) 0.02046(11) 0.02043(11) -0.00449(9) -0.00143(9) 0.00068(9)
    O1 0.0333(4) 0.0282(4) 0.0379(4) -0.0007(3) 0.0019(3) 0.0069(3)
    O2 0.0416(5) 0.0282(4) 0.0317(4) 0.0095(3) -0.0053(3) -0.0105(3)
    O3 0.0498(5) 0.0286(4) 0.0238(4) -0.0003(3) -0.0071(3) -0.0040(3)
    O4 0.0491(5) 0.0222(3) 0.0292(4) 0.0023(3) 0.0101(3) 0.0047(3)
    O5 0.0494(5) 0.0385(5) 0.0309(4) -0.0126(4) 0.0104(4) -0.0106(4)
    O6 0.0437(5) 0.0286(4) 0.0387(5) -0.0069(3) -0.0126(4) 0.0104(3)
    O7 0.0533(5) 0.0225(3) 0.0252(4) -0.0075(3) 0.0034(3) -0.0037(3)
    O8 0.0366(4) 0.0299(4) 0.0363(4) -0.0056(3) -0.0082(3) 0.0101(3)
    N1 0.0315(5) 0.0339(5) 0.0409(5) -0.0036(4) -0.0042(4) 0.0062(4)
    C1 0.0318(5) 0.0355(6) 0.0526(8) 0.0023(5) -0.0013(5) 0.0065(6)
    C2 0.0360(6) 0.0522(9) 0.0662(10) 0.0007(6) -0.0108(6) -0.0003(8)
    C3 0.0317(7) 0.0912(16) 0.1154(19) 0.0004(9) -0.0107(10) -0.0069(14)
    C4 0.0366(8) 0.123(2) 0.120(2) 0.0120(11) 0.0082(11) -0.0074(19)
    C5 0.0630(13) 0.113(2) 0.105(2) 0.0177(13) 0.0272(13) -0.0215(17)
    C6 0.0528(9) 0.0726(12) 0.0677(11) 0.0044(9) 0.0066(8) -0.0128(10)
    C7 0.0610(12) 0.1016(18) 0.0752(14) -0.0020(11) -0.0123(10) -0.0313(13)
_geom_special_details
;
All e.s.d.'s (except the e.s.d. in the dihedral angle between two l.s. planes)
are estimated using the full covariance matrix. The cell e.s.d.'s are taken
into account individually in the estimation of e.s.d.'s in distances, angles
and torsion angles; correlations between e.s.d.'s in cell parameters are only
used when they are defined by crystal symmetry. An approximate (isotropic)
treatment of cell e.s.d.'s is used for estimating e.s.d.'s involving l.s.
planes.
;
loop_
    _geom_bond_atom_site_label_1
    _geom_bond_atom_site_label_2
    _geom_bond_site_symmetry_2
    _geom_bond_distance
    _geom_bond_publ_flag
    P1 O3 . 1.4964(9) y
    P1 O4 . 1.5092(10) y
    P1 O2 . 1.5571(9) y
    P1 O1 . 1.5707(9) y
    P2 O8 . 1.4942(9) y
    P2 O5 . 1.5422(10) y
    P2 O7 . 1.5445(10) y
    P2 O6 . 1.5493(10) y
    O1 H1 . 0.8200 ?
    O2 H2 . 0.8200 ?
    O5 H5 . 0.8200 ?
    O6 H6 . 0.8200 ?
    O7 H7 . 0.8200 ?
    N1 C1 . 1.4659(16) ?
    N1 H1A . 0.8900 ?
    N1 H1B . 0.8900 ?
    N1 H1C . 0.8900 ?
    C1 C6 . 1.374(2) ?
    C1 C2 . 1.382(2) ?
    C2 C3 . 1.394(2) ?
    C2 C7 . 1.496(3) ?
    C3 C4 . 1.365(4) ?
    C3 H3C . 0.9300 ?
    C4 C5 . 1.368(4) ?
    C4 H4C . 0.9300 ?
    C5 C6 . 1.381(3) ?
    C5 H5C . 0.9300 ?
    C6 H6C . 0.9300 ?
    C7 H7A . 0.9600 ?
    C7 H7B . 0.9600 ?
    C7 H7C . 0.9600 ?
loop_
    _geom_angle_atom_site_label_1
    _geom_angle_atom_site_label_2
    _geom_angle_atom_site_label_3
    _geom_angle_site_symmetry_1
    _geom_angle_site_symmetry_3
    _geom_angle
    _geom_angle_publ_flag
    O3 P1 O4 . . 115.69(5) ?
    O3 P1 O2 . . 105.94(5) ?
    O4 P1 O2 . . 111.37(6) ?
    O3 P1 O1 . . 111.84(6) ?
    O4 P1 O1 . . 104.60(5) ?
    O2 P1 O1 . . 107.21(5) ?
    O8 P2 O5 . . 113.47(6) ?
    O8 P2 O7 . . 113.99(6) ?
    O5 P2 O7 . . 101.89(5) ?
    O8 P2 O6 . . 110.89(5) ?
    O5 P2 O6 . . 110.01(6) ?
    O7 P2 O6 . . 106.02(6) ?
    P1 O1 H1 . . 109.5 ?
    P1 O2 H2 . . 109.5 ?
    P2 O5 H5 . . 109.5 ?
    P2 O6 H6 . . 109.5 ?
    P2 O7 H7 . . 109.5 ?
    C1 N1 H1A . . 109.5 ?
    C1 N1 H1B . . 109.5 ?
    H1A N1 H1B . . 109.5 ?
    C1 N1 H1C . . 109.5 ?
    H1A N1 H1C . . 109.5 ?
    H1B N1 H1C . . 109.5 ?
    C6 C1 C2 . . 123.26(15) ?
    C6 C1 N1 . . 117.83(14) ?
    C2 C1 N1 . . 118.88(14) ?
    C1 C2 C3 . . 116.33(18) ?
    C1 C2 C7 . . 122.21(15) ?
    C3 C2 C7 . . 121.46(18) ?
    C4 C3 C2 . . 121.5(2) ?
    C4 C3 H3C . . 119.3 ?
    C2 C3 H3C . . 119.3 ?
    C3 C4 C5 . . 120.51(19) ?
    C3 C4 H4C . . 119.7 ?
    C5 C4 H4C . . 119.7 ?
    C4 C5 C6 . . 120.2(2) ?
    C4 C5 H5C . . 119.9 ?
    C6 C5 H5C . . 119.9 ?
    C1 C6 C5 . . 118.3(2) ?
    C1 C6 H6C . . 120.9 ?
    C5 C6 H6C . . 120.9 ?
    C2 C7 H7A . . 109.5 ?
    C2 C7 H7B . . 109.5 ?
    H7A C7 H7B . . 109.5 ?
    C2 C7 H7C . . 109.5 ?
    H7A C7 H7C . . 109.5 ?
    H7B C7 H7C . . 109.5 ?
loop_
    _geom_torsion_atom_site_label_1
    _geom_torsion_atom_site_label_2
    _geom_torsion_atom_site_label_3
    _geom_torsion_atom_site_label_4
    _geom_torsion_site_symmetry_1
    _geom_torsion_site_symmetry_2
    _geom_torsion_site_symmetry_3
    _geom_torsion_site_symmetry_4
    _geom_torsion
    _geom_torsion_publ_flag
    C6 C1 C2 C3 . . . . -0.3(3) ?
    N1 C1 C2 C3 . . . . -178.19(16) ?
    C6 C1 C2 C7 . . . . 179.8(2) ?
    N1 C1 C2 C7 . . . . 1.9(3) ?
    C1 C2 C3 C4 . . . . 0.9(3) ?
    C7 C2 C3 C4 . . . . -179.1(3) ?
    C2 C3 C4 C5 . . . . -1.6(5) ?
    C3 C4 C5 C6 . . . . 1.6(5) ?
    C2 C1 C6 C5 . . . . 0.3(3) ?
    N1 C1 C6 C5 . . . . 178.2(2) ?
    C4 C5 C6 C1 . . . . -0.9(4) ?
loop_
    _geom_hbond_atom_site_label_D
    _geom_hbond_atom_site_label_H
    _geom_hbond_atom_site_label_A
    _geom_hbond_site_symmetry_A
    _geom_hbond_distance_DH
    _geom_hbond_distance_HA
    _geom_hbond_distance_DA
    _geom_hbond_angle_DHA
    O1 H1 O4 2_546 0.82 1.83 2.6483(16) 178
    O2 H2 O8 2_546 0.82 1.80 2.6132(13) 170
    O5 H5 O3 . 0.82 1.72 2.5351(15) 176
    O6 H6 O8 3_567 0.82 1.81 2.6223(16) 170
    O7 H7 O4 4_576 0.82 1.69 2.5109(13) 177
    N1 H1A O1 2_546 0.89 2.08 2.9627(16) 172
    N1 H1B O3 . 0.89 1.91 2.7808(19) 164
    N1 H1C O7 1_545 0.89 2.18 3.0086(15) 154
data_global
_journal_date_recd_electronic     2009-04-16
_journal_date_accepted     2009-04-18
_journal_name_full     'Acta Crystallographica, Section E'
_journal_year     2009
_journal_volume     65
_journal_issue      5
_journal_page_first     o1152
_journal_page_last     o1152
_journal_paper_category     QO
_journal_coeditor_code     HB2955
_publ_contact_author_name     'Dr. Hamed Khemiri'
_publ_contact_author_address
;
Laboratoire de Chimie des Mat\'eriaux
Facult\'e des Sciences de Bizerte
7021 Zarzouna Bizerte
Tunisie.
;
_publ_contact_author_email     'hamedkhemiri@voila.fr'
_publ_contact_author_fax     '216 72 590 566'
_publ_contact_author_phone     '216 72 591 906'
_publ_section_title
;
2-Methylanilinium dihydrogen phosphate--phosphoric acid (1/1)
;
loop_
    _publ_author_name
    _publ_author_footnote
    _publ_author_address
    'Khemiri, Hamed' .
;
Laboratoire de Chimie des Mat\'eriaux
Facult\'e des Sciences de Bizerte
7021 Zarzouna Bizerte
Tunisia
;
    'Akriche, Samah' .
;
Laboratoire de Chimie des Mat\'eriaux
Facult\'e des Sciences de Bizerte
7021 Zarzouna Bizerte
Tunisia
;
    'Rzaigui, Mohamed' .
;
Laboratoire de Chimie des Mat\'eriaux
Facult\'e des Sciences de Bizerte
7021 Zarzouna Bizerte
Tunisia
;
