# Supplementary material for: 2-Methyl­anilinium dihydrogen phosphate–phospho­ric acid (1/1)
Source: Acta Crystallogr Sect E Struct Rep Online. 2009 Apr 30;65(Pt 5):o1152. doi: 10.1107/S1600536809014536 (PMC2977818; doi:10.1107/S1600536809014536)
Supplement: Supplementary file 2 [file e-65-o1152-Isup2.hkl]

#
# h,k,l, Fc-squared, Fo-squared, sigma(Fo-squared) and status flag
#
data_I
_shelx_title ' cad4 in P 21/c'
_shelx_refln_list_code          4
_shelx_F_calc_maximum      154.07
_exptl_crystal_F_000       632.00
_reflns_d_resolution_high  0.6405
 
loop_
 _symmetry_equiv_pos_as_xyz
 'x, y, z'
 '-x, y+1/2, -z+1/2'
 '-x, -y, -z'
 'x, -y-1/2, z-1/2'
 
_cell_length_a    10.8769
_cell_length_b     7.9382
_cell_length_c    15.3020
_cell_angle_alpha  90.000
_cell_angle_beta   91.568
_cell_angle_gamma  90.000
 
_shelx_F_squared_multiplier     1.000
 
loop_
 _refln_index_h
 _refln_index_k
 _refln_index_l
 _refln_F_squared_calc
 _refln_F_squared_meas
 _refln_F_squared_sigma
 _refln_observed_status
   2   0   0     6041.80     6147.86     35.07 o
   3   0   0    10765.37    10306.67     13.61 o
   4   0   0    22032.09    19782.74    185.01 o
   5   0   0     1577.85     1500.05      8.15 o
   6   0   0      581.29      542.02      5.39 o
   7   0   0      271.37      235.98      1.91 o
   8   0   0        2.10        4.12      2.24 o
   9   0   0      131.10      132.22      1.89 o
  10   0   0      135.09      136.04      3.64 o
  11   0   0       11.50       15.08      1.45 o
  12   0   0       22.51       25.01      1.69 o
  13   0   0        2.48        1.64      3.42 o
  14   0   0       44.32       40.20      2.24 o
  15   0   0       20.36       18.51      2.20 o
  16   0   0       22.59       22.31      2.46 o
   1   1   0       83.40       98.76      1.48 o
   2   1   0     6598.31     6341.84     32.93 o
   3   1   0      805.96      756.01     13.56 o
   4   1   0       58.40       57.40      1.74 o
   5   1   0       88.99       91.55      2.64 o
   6   1   0     1461.22     1496.88     21.35 o
   7   1   0      310.39      294.91      2.11 o
   8   1   0      480.21      462.59      3.21 o
   9   1   0      120.04      117.18      4.36 o
  10   1   0        4.73        3.13      1.63 o
  11   1   0      116.30      109.27      2.10 o
  12   1   0       44.25       42.01      1.82 o
  13   1   0        8.25        5.77      1.78 o
  14   1   0        6.51        8.04      3.39 o
  15   1   0      104.14      111.19      2.93 o
  16   1   0       36.34       36.67      2.46 o
   0   2   0      604.15      606.13      4.75 o
   1   2   0       49.39       67.65     20.91 o
   2   2   0       53.01       49.48      0.94 o
   3   2   0        1.71        1.09      0.62 o
   4   2   0        8.37        3.50      2.04 o
   5   2   0      579.80      645.88      8.13 o
   6   2   0       20.86       24.58      2.96 o
   7   2   0      528.77      571.39      9.01 o
   8   2   0      225.55      235.01      6.88 o
   9   2   0      798.19      765.62     17.57 o
  10   2   0      121.37      119.04      2.27 o
  11   2   0        6.02        2.53      2.94 o
  12   2   0      236.54      248.35      4.00 o
  13   2   0      269.79      270.10      9.06 o
  14   2   0      165.92      171.34      3.42 o
  15   2   0       23.04       21.60      2.24 o
  16   2   0        0.23       -1.87      6.41 o
   1   3   0      215.80      176.57      3.12 o
   2   3   0       70.94       43.79      2.07 o
   3   3   0      381.57      459.59      3.14 o
   4   3   0       29.92       21.31      1.79 o
   5   3   0        6.62        1.21      1.90 o
   6   3   0       20.88       19.18      1.06 o
   7   3   0      222.63      238.57      5.51 o
   8   3   0     2054.80     1998.77     52.75 o
   9   3   0      769.16      724.27     13.81 o
  10   3   0       96.54       86.26      3.16 o
  11   3   0       54.04       55.05      1.86 o
  12   3   0      184.19      192.12      6.03 o
  13   3   0       64.57       58.84      2.27 o
  14   3   0       17.83       15.69      2.10 o
  15   3   0        0.00       -3.93      4.14 o
  16   3   0        3.73        5.03      2.76 o
   0   4   0      218.28      273.19      2.78 o
   1   4   0      118.46      142.76      1.35 o
   2   4   0       73.81       65.90      1.12 o
   3   4   0       13.43       18.87      1.76 o
   4   4   0       26.30       26.76      1.03 o
   5   4   0       75.10       76.86      2.81 o
   6   4   0        3.41        5.10      1.32 o
   7   4   0       14.72       14.74      1.34 o
   8   4   0      342.71      350.89      4.94 o
   9   4   0       35.32       35.21      4.50 o
  10   4   0      177.49      172.58      2.45 o
  11   4   0       76.41       72.11      2.06 o
  12   4   0       14.26       18.93      2.17 o
  13   4   0       18.38       20.73      3.29 o
  14   4   0       77.11       78.65      2.59 o
  15   4   0       55.95       59.76      7.33 o
  16   4   0        2.10        3.43      4.57 o
   1   5   0      147.57      145.10      3.98 o
   2   5   0      204.48      204.14      2.52 o
   3   5   0      672.19      684.27     11.64 o
   4   5   0      170.46      169.69      1.83 o
   5   5   0       11.73       15.45      2.69 o
   6   5   0        4.97        6.55      1.22 o
   7   5   0       18.43       17.51      1.81 o
   8   5   0        0.76       -1.20      4.70 o
   9   5   0        6.28        9.90      2.38 o
  10   5   0      188.89      205.65      9.37 o
  11   5   0      112.49      118.58      7.76 o
  12   5   0       99.13       96.18      2.45 o
  13   5   0        9.42        6.77      5.08 o
  14   5   0       29.09       32.54      6.08 o
  15   5   0       15.36       16.10      5.36 o
   0   6   0     3750.39     3690.06     20.39 o
   1   6   0     2507.13     2448.11     11.90 o
   2   6   0       38.72       44.01      1.47 o
   3   6   0      272.94      249.34      2.30 o
   4   6   0     1406.39     1344.30     38.59 o
   5   6   0      956.40      912.73     32.37 o
   6   6   0      287.24      282.65      4.38 o
   7   6   0      173.70      163.04      2.29 o
   8   6   0       16.31       12.87      1.61 o
   9   6   0        1.02        3.07      4.65 o
  10   6   0        0.09       -1.47      3.80 o
  11   6   0       11.19       12.33      1.83 o
  12   6   0       33.41       37.62      2.16 o
  13   6   0       21.77       24.49      2.18 o
  14   6   0       17.45       12.73      6.18 o
   1   7   0      390.69      360.82      9.28 o
   2   7   0     1236.68     1191.10     19.21 o
   3   7   0     1533.60     1456.28     19.38 o
   4   7   0      227.19      225.78      2.48 o
   5   7   0        7.03       11.99      1.39 o
   6   7   0       49.23       47.51      1.71 o
   7   7   0       91.19       85.32      3.30 o
   8   7   0       68.87       63.61      2.14 o
   9   7   0       10.08        9.73      1.79 o
  10   7   0       19.41       23.94      1.95 o
  11   7   0       30.02       30.29      2.18 o
  12   7   0       12.92       17.00      1.99 o
  13   7   0        5.39        2.00      7.69 o
  14   7   0       16.56       17.47      3.47 o
   0   8   0      572.16      551.19      5.68 o
   1   8   0      361.12      363.43      3.07 o
   2   8   0      208.68      199.49      2.50 o
   3   8   0       10.18        7.95      2.50 o
   4   8   0       37.44       41.44      1.65 o
   5   8   0       56.98       56.42      4.55 o
   6   8   0      102.49       96.01      3.38 o
   7   8   0        0.10        1.60      3.25 o
   8   8   0       13.26       13.49      1.82 o
   9   8   0        8.93        5.55      1.92 o
  10   8   0        1.00        2.02      2.37 o
  11   8   0       10.09       11.97      2.05 o
  12   8   0       26.66       27.38      2.29 o
   1   9   0       41.70       42.48      1.85 o
   2   9   0       33.99       34.51      1.80 o
   3   9   0        0.00       -0.68      2.04 o
   4   9   0       11.85       15.07      1.66 o
   5   9   0       29.23       32.93      2.40 o
   6   9   0        7.85        7.29      3.28 o
   7   9   0        8.02        5.37      3.76 o
   8   9   0       14.66       15.62      1.97 o
   9   9   0        0.29        3.30      3.72 o
  10   9   0        0.22       -2.17      3.96 o
  11   9   0        5.84        3.95      2.72 o
   0  10   0      226.87      238.72      4.43 o
   1  10   0       49.35       44.26      2.09 o
   2  10   0        0.87        0.37      3.41 o
   3  10   0       19.04       22.69      1.92 o
   4  10   0       15.50       15.83      2.19 o
   5  10   0        2.82        2.49      2.27 o
   6  10   0       26.56       27.04      2.02 o
   7  10   0       32.42       31.62      2.25 o
   8  10   0       20.57       23.38      2.20 o
   9  10   0       20.43       24.12     10.69 o
  10  10   0        2.19        1.42      4.29 o
   1  11   0       75.95       78.93      2.87 o
   2  11   0      326.53      332.67     10.41 o
   3  11   0      236.69      242.15      3.58 o
   4  11   0       80.40       88.32      2.61 o
   5  11   0        6.71        9.38      2.76 o
   6  11   0       29.69       31.86      2.31 o
   7  11   0       68.83       69.45      2.66 o
   0  12   0      100.05      102.42      4.25 o
   1  12   0       28.91       26.77      2.39 o
   2  12   0        1.07        1.36      4.29 o
   3  12   0       17.80       16.85      3.41 o
   4  12   0       23.50       21.98      4.56 o
 -16   1   1        9.35       13.83      3.19 o
 -15   1   1      114.77      133.58      4.31 o
 -14   1   1       96.35       98.63      3.71 o
 -13   1   1       40.59       47.04      2.93 o
 -12   1   1        0.45       -4.57      4.57 o
 -11   1   1       74.03       68.33      2.68 o
 -10   1   1      118.00      114.97      2.83 o
  -9   1   1      212.26      213.42      3.24 o
  -8   1   1      509.27      552.30      5.27 o
  -7   1   1      834.14      870.22      8.33 o
  -6   1   1     2101.94     2323.25     13.91 o
  -5   1   1      177.61      169.29      2.00 o
  -4   1   1       49.68       33.17      1.13 o
  -3   1   1     3403.46     3503.89     12.02 o
  -2   1   1     5866.47     6004.93     13.48 o
  -1   1   1      328.71      315.30      2.84 o
   0   1   1     1040.53      993.74      4.36 o
   1   1   1     3269.02     3427.16      8.73 o
   2   1   1     4788.27     4797.08     12.14 o
   3   1   1     2502.73     2449.91     10.17 o
   4   1   1      142.46      143.41      1.64 o
   5   1   1       67.35       79.26      1.57 o
   6   1   1      390.22      427.22      4.17 o
   7   1   1       19.91       26.99      1.62 o
   8   1   1       16.00       21.12      1.73 o
   9   1   1      357.22      352.86      3.86 o
  10   1   1      199.91      187.90      3.27 o
  11   1   1       66.20       66.89      2.63 o
  12   1   1       17.00       21.24      2.33 o
  13   1   1       41.05       44.50      2.93 o
  14   1   1       25.53       25.69      3.00 o
  15   1   1       20.46       22.49      3.16 o
  16   1   1       22.04       19.13      3.42 o
 -16   2   1       19.90       24.49      3.38 o
 -15   2   1        0.72        1.79      6.08 o
 -14   2   1       99.34      110.06      3.94 o
 -13   2   1      128.47      139.56      3.94 o
 -12   2   1        0.29        2.35      4.48 o
 -11   2   1        2.31        1.06      4.17 o
 -10   2   1      252.36      229.48      3.63 o
  -9   2   1       19.45       18.52      2.14 o
  -8   2   1       72.96       85.05      2.31 o
  -7   2   1       31.99       35.37      1.77 o
  -6   2   1      310.63      312.26      3.05 o
  -5   2   1      340.68      311.54      3.08 o
  -4   2   1        0.05        1.93      1.00 o
  -3   2   1      373.14      349.84      3.53 o
  -2   2   1       28.56       33.63      1.07 o
  -1   2   1     2122.40     2237.29      9.13 o
   0   2   1      370.81      406.34      3.60 o
   1   2   1    12291.83    10961.37     19.94 o
   2   2   1     1092.87      895.64      6.38 o
   3   2   1      611.32      743.78      6.36 o
   4   2   1      954.34      996.09      8.08 o
   5   2   1     2678.98     2752.90     14.43 o
   6   2   1       13.89       11.66      1.31 o
   7   2   1       67.53       54.15      1.91 o
   8   2   1      347.35      306.65      3.49 o
   9   2   1      803.68      748.18      7.65 o
  10   2   1       61.67       57.85      2.42 o
  11   2   1        7.41        9.29      2.14 o
  12   2   1       58.40       61.52      2.97 o
  13   2   1      103.89      103.37      3.63 o
  14   2   1        0.31        0.00      5.71 o
  15   2   1        2.58        3.14      5.87 o
  16   2   1        2.17        3.43      6.01 o
 -16   3   1        3.98       -1.75      6.61 o
 -15   3   1        0.19       -6.30      6.30 o
 -14   3   1       32.11       37.73      3.22 o
 -13   3   1       14.28       17.64      2.70 o
 -12   3   1       14.78       19.00      2.54 o
 -11   3   1        0.45        0.71      2.09 o
 -10   3   1       99.08       94.00      2.81 o
  -9   3   1        1.27        2.69      4.13 o
  -8   3   1       28.54       26.69      2.10 o
  -7   3   1       17.75       16.81      1.77 o
  -6   3   1       60.12       62.87      1.88 o
  -5   3   1      140.73      140.06      2.12 o
  -4   3   1      756.68      820.34      8.08 o
  -3   3   1      473.88      530.67      5.35 o
  -2   3   1      453.71      495.10      4.85 o
  -1   3   1     1109.21     1299.91      8.48 o
   0   3   1       25.50       26.12      1.13 o
   1   3   1     1663.58     1795.51      9.88 o
   2   3   1       10.39        7.29      1.01 o
   3   3   1      120.72      160.97      1.90 o
   4   3   1      142.58      148.77      1.98 o
   5   3   1      369.27      364.76      3.71 o
   6   3   1       69.97       77.17      1.92 o
   7   3   1      171.89      164.51      2.66 o
   8   3   1      260.52      253.52      3.49 o
   9   3   1      181.38      185.67      3.30 o
  10   3   1      204.85      200.64      3.55 o
  11   3   1      145.42      148.65      3.37 o
  12   3   1       10.75       10.28      2.51 o
  13   3   1       38.30       43.63      3.00 o
  14   3   1       32.24       30.43      3.17 o
  15   3   1       77.06       80.37      3.94 o
  16   3   1        0.15        4.27      6.03 o
 -16   4   1       29.59       34.42      3.56 o
 -15   4   1        0.29       -4.06      6.38 o
 -14   4   1        2.67        6.47      2.92 o
 -13   4   1       69.30       70.63      3.37 o
 -12   4   1      144.10      146.59      3.78 o
 -11   4   1      192.15      197.09      3.91 o
 -10   4   1       50.86       59.25      2.69 o
  -9   4   1      243.95      245.96      3.71 o
  -8   4   1      830.74      854.79      8.96 o
  -7   4   1     1417.64     1404.57     13.71 o
  -6   4   1     1647.31     1598.12     13.75 o
  -5   4   1      668.82      677.28      6.74 o
  -4   4   1      172.23      165.43      2.33 o
  -3   4   1      134.33      166.11      2.20 o
  -2   4   1     2647.42     2727.24     14.43 o
  -1   4   1     4693.29     4813.68     18.54 o
   0   4   1     1739.25     1787.58     11.37 o
   1   4   1      322.84      336.51      3.49 o
   2   4   1      255.29      259.41      2.57 o
   3   4   1      406.52      445.61      4.54 o
   4   4   1        0.63        1.58      2.45 o
   5   4   1        2.01        2.66      2.74 o
   6   4   1        0.32        2.85      1.57 o
   7   4   1      139.30      128.51      2.67 o
   8   4   1       83.36       74.98      2.45 o
   9   4   1       83.54       79.39      2.61 o
  10   4   1       40.71       37.16      2.51 o
  11   4   1        8.34        2.50      4.69 o
  12   4   1        9.56        8.45      2.51 o
  13   4   1       39.85       44.00      3.01 o
  14   4   1       92.29       99.10      3.97 o
  15   4   1       19.00       19.01      3.20 o
  16   4   1       16.92       18.78      3.30 o
 -15   5   1        1.12       -0.50      6.07 o
 -14   5   1        0.76       -6.36      6.36 o
 -13   5   1        2.65        0.63      5.45 o
 -12   5   1        3.45        2.95      2.55 o
 -11   5   1       12.34       12.10      2.48 o
 -10   5   1       71.07       70.20      2.87 o
  -9   5   1       47.33       44.29      2.62 o
  -8   5   1       37.59       38.87      2.44 o
  -7   5   1      637.39      628.42      6.26 o
  -6   5   1       60.10       59.58      2.24 o
  -5   5   1        2.81        5.08      1.57 o
  -4   5   1        0.58       -1.68      3.07 o
  -3   5   1      240.28      263.08      2.96 o
  -2   5   1       21.44       30.08      1.62 o
  -1   5   1      870.41      886.00      8.12 o
   0   5   1     2823.64     2813.21     16.01 o
   1   5   1     2851.26     2942.97     16.48 o
   2   5   1       95.18      101.58      2.15 o
   3   5   1      261.77      250.08      2.88 o
   4   5   1      592.23      482.52      5.06 o
   5   5   1      402.19      407.40      3.96 o
   6   5   1       13.03       11.69      1.83 o
   7   5   1        0.17        1.26      3.69 o
   8   5   1       60.53       61.31      2.55 o
   9   5   1      705.15      676.52      6.76 o
  10   5   1      417.75      390.56      4.96 o
  11   5   1       44.32       36.56      2.72 o
  12   5   1       38.58       40.69      2.88 o
  13   5   1      240.75      231.85      4.88 o
  14   5   1      114.54      122.66      4.20 o
  15   5   1       26.72       27.93      3.37 o
 -14   6   1       50.18       50.40      3.61 o
 -13   6   1        8.44        9.32      2.98 o
 -12   6   1        8.84       12.78      2.88 o
 -11   6   1        5.85        2.31      2.61 o
 -10   6   1        5.61        9.64      2.37 o
  -9   6   1      148.86      142.73      3.45 o
  -8   6   1       26.06       25.05      2.48 o
  -7   6   1      310.02      297.57      4.07 o
  -6   6   1      150.99      146.49      3.09 o
  -5   6   1       65.86       60.78      2.38 o
  -4   6   1      472.25      451.10      4.42 o
  -3   6   1     1100.99     1102.97     10.46 o
  -2   6   1     1187.36     1155.02     10.42 o
  -1   6   1       21.69       23.19      1.89 o
   0   6   1      820.79      795.97      7.77 o
   1   6   1     2137.59     2017.35     15.49 o
   2   6   1      908.17      880.04      9.22 o
   3   6   1      176.20      181.29      2.93 o
   4   6   1      475.81      464.39      4.63 o
   5   6   1      789.05      726.18      7.58 o
   6   6   1      833.13      805.49      8.22 o
   7   6   1      734.27      701.42      7.05 o
   8   6   1      118.54      115.49      3.05 o
   9   6   1       27.91       24.99      2.56 o
  10   6   1        2.40        3.57      2.27 o
  11   6   1       57.22       54.95      3.03 o
  12   6   1      117.31      109.76      3.86 o
  13   6   1       65.37       69.62      3.58 o
  14   6   1       16.78       15.57      3.12 o
 -14   7   1       44.38       45.85      3.78 o
 -13   7   1       28.33       28.97      3.32 o
 -12   7   1        6.01        9.65      2.83 o
 -11   7   1       37.59       40.67      3.15 o
 -10   7   1      196.09      202.85      4.36 o
  -9   7   1      307.87      318.63      4.90 o
  -8   7   1      367.75      367.16      4.97 o
  -7   7   1       61.32       62.72      2.81 o
  -6   7   1       24.18       25.49      2.29 o
  -5   7   1       51.63       55.82      2.48 o
  -4   7   1      608.66      612.77      6.01 o
  -3   7   1     1129.28     1113.09     11.59 o
  -2   7   1      859.19      827.95      8.14 o
  -1   7   1        0.01        0.37      3.87 o
   0   7   1     1130.00     1080.54     11.09 o
   1   7   1     2014.69     1988.24     16.92 o
   2   7   1      821.90      800.52      8.00 o
   3   7   1       82.93       90.66      2.70 o
   4   7   1       22.97       23.49      2.06 o
   5   7   1       42.46       40.77      2.30 o
   6   7   1       10.83       12.76      2.06 o
   7   7   1       28.15       30.81      2.42 o
   8   7   1       10.36       11.10      2.29 o
   9   7   1        0.13       -1.09      4.74 o
  10   7   1        0.05       -5.29      5.29 o
  11   7   1        1.04       -1.04      5.31 o
  12   7   1       23.92       25.80      3.02 o
  13   7   1       28.47       30.61      3.18 o
 -12   8   1       53.23       61.00      3.67 o
 -11   8   1       93.11       94.29      3.86 o
 -10   8   1       79.36       83.07      3.65 o
  -9   8   1       10.31       11.30      2.72 o
  -8   8   1      125.45      131.80      3.68 o
  -7   8   1      156.66      156.99      3.83 o
  -6   8   1      177.17      180.80      3.75 o
  -5   8   1       85.45       80.23      2.96 o
  -4   8   1        0.60       -4.31      4.31 o
  -3   8   1       78.99       82.53      2.72 o
  -2   8   1      233.32      231.77      3.71 o
  -1   8   1      272.27      271.10      3.86 o
   0   8   1        2.56       -3.88      4.23 o
   1   8   1      211.96      209.17      3.59 o
   2   8   1      478.30      464.87      4.87 o
   3   8   1       88.23       93.52      2.85 o
   4   8   1        0.36        2.10      1.92 o
   5   8   1       60.30       59.74      2.68 o
   6   8   1       81.35       74.07      2.89 o
   7   8   1       26.82       28.80      2.60 o
   8   8   1       41.41       38.52      2.86 o
   9   8   1       62.03       54.89      3.20 o
  10   8   1        1.98        2.14      5.28 o
  11   8   1        0.48        4.10      5.41 o
  12   8   1        4.22        4.01      3.02 o
 -11   9   1        1.03        4.41      2.87 o
 -10   9   1        2.91       -3.05      5.94 o
  -9   9   1        0.47       -2.22      5.74 o
  -8   9   1       20.99       20.79      2.89 o
  -7   9   1        0.80        3.01      5.20 o
  -6   9   1       22.40       19.54      2.68 o
  -5   9   1        1.84        3.31      4.67 o
  -4   9   1       36.03       38.15      2.67 o
  -3   9   1       77.78       82.86      2.99 o
  -2   9   1      238.37      231.06      4.02 o
  -1   9   1      225.58      225.88      4.07 o
   0   9   1       52.61       51.11      2.70 o
   1   9   1        0.31        2.22      2.15 o
   2   9   1        8.43        7.85      2.32 o
   3   9   1      147.67      141.46      3.45 o
   4   9   1      327.77      327.83      4.73 o
   5   9   1      278.40      280.22      4.56 o
   6   9   1      226.31      231.68      4.46 o
   7   9   1       13.65       16.31      2.60 o
   8   9   1       85.32       76.93      3.46 o
   9   9   1      125.80      128.02      4.05 o
  10   9   1      189.93      186.68      4.69 o
  11   9   1      112.31      118.56      4.19 o
 -10  10   1       16.22       16.45      3.32 o
  -9  10   1       12.79       17.43      3.10 o
  -8  10   1      159.23      160.67      4.62 o
  -7  10   1      185.82      200.52      4.65 o
  -6  10   1       68.54       65.80      3.56 o
  -5  10   1       26.25       25.42      2.87 o
  -4  10   1        0.00        4.25      5.16 o
  -3  10   1       31.70       35.17      2.91 o
  -2  10   1      113.86      120.15      3.63 o
  -1  10   1      223.06      222.99      4.40 o
   0  10   1      158.69      155.34      3.98 o
   1  10   1        0.66        5.09      2.44 o
   2  10   1       51.60       54.68      3.05 o
   3  10   1       57.23       62.32      3.08 o
   4  10   1       74.19       74.71      3.30 o
   5  10   1       11.12       13.77      2.62 o
   6  10   1        0.52        2.37      5.12 o
   7  10   1        2.31        4.72      5.18 o
   8  10   1       16.08       17.25      2.97 o
   9  10   1        2.39       -6.05      6.05 o
  -7  11   1        0.71        3.76      5.97 o
  -6  11   1       22.01       27.10      3.22 o
  -5  11   1       58.28       56.86      3.58 o
  -4  11   1      108.35      108.37      4.05 o
  -3  11   1       89.29       89.19      3.81 o
  -2  11   1       25.65       27.99      3.08 o
  -1  11   1        0.07        3.99      2.72 o
   0  11   1       58.27       60.48      3.50 o
   1  11   1       86.63       88.47      3.75 o
   2  11   1       78.46       78.91      3.63 o
   3  11   1        8.50        4.94      5.54 o
   4  11   1       17.05       18.26      3.03 o
   5  11   1       49.29       46.82      3.49 o
   6  11   1       48.15       54.87      3.47 o
   7  11   1        2.83        2.45      2.92 o
  -4  12   1       91.27       97.43      4.16 o
  -3  12   1       63.62       67.02      3.94 o
  -2  12   1       24.69       31.18      3.31 o
  -1  12   1       19.15       22.09      3.17 o
   0  12   1      144.33      149.39      4.65 o
   1  12   1      132.56      143.18      4.56 o
   2  12   1      134.21      141.34      4.56 o
   3  12   1       35.03       37.98      3.44 o
   4  12   1        1.75        3.99      2.97 o
 -16   0   2        0.00       -0.71      3.09 o
 -15   0   2       40.04       42.80      3.42 o
 -14   0   2       59.66       60.74      3.30 o
 -13   0   2      259.85      255.92      4.65 o
 -12   0   2      641.41      671.05      6.55 o
 -11   0   2       42.33       56.20      2.51 o
 -10   0   2        9.89       13.17      1.96 o
  -9   0   2     2211.08     2016.77     16.62 o
  -8   0   2     2067.05     2097.95     15.71 o
  -7   0   2     1672.63     1748.65     13.25 o
  -6   0   2       26.46       38.21      1.51 o
  -5   0   2     3387.23     3987.35     16.19 o
  -4   0   2      570.34      670.02      6.17 o
  -3   0   2     2937.87     2921.47     10.85 o
  -2   0   2      558.31      405.45      3.69 o
  -1   0   2     1723.42     1763.02      6.03 o
   0   0   2       12.63       33.37      0.60 o
   1   0   2      994.67      970.01      4.61 o
   2   0   2     4667.81     4563.32     11.69 o
   3   0   2     8385.69     7928.73     17.94 o
   4   0   2     2463.05     2368.31     11.28 o
   5   0   2      152.06      181.17      2.06 o
   6   0   2     5409.33     5390.45     20.92 o
   7   0   2     3372.53     3368.74     18.31 o
   8   0   2      534.44      565.16      5.64 o
   9   0   2      388.29      384.54      4.00 o
  10   0   2      133.15      116.09      2.75 o
  11   0   2       10.50        2.64      3.98 o
  12   0   2      153.09      154.89      3.59 o
  13   0   2      380.95      395.16      5.47 o
  14   0   2      487.42      502.67      6.53 o
  15   0   2       78.72       81.87      3.80 o
  16   0   2       19.92       25.21      3.23 o
 -16   1   2        9.51        8.63      3.13 o
 -15   1   2       26.04       33.84      3.38 o
 -14   1   2        2.65        3.44      2.73 o
 -13   1   2        0.06       -1.27      4.83 o
 -12   1   2        1.60        4.09      4.37 o
 -11   1   2      111.42      105.47      2.92 o
 -10   1   2       81.92       97.34      2.68 o
  -9   1   2       14.88       11.29      1.94 o
  -8   1   2      222.40      205.66      2.93 o
  -7   1   2     1081.10     1057.86     10.57 o
  -6   1   2     2164.50     2162.54     13.48 o
  -5   1   2     2368.88     2527.10     13.21 o
  -4   1   2       29.93       38.29      1.17 o
  -3   1   2      668.40      587.25      5.35 o
  -2   1   2    10677.42     9432.62     17.74 o
  -1   1   2    13226.47    11228.87     17.10 o
   0   1   2     1658.85     1702.83      6.41 o
   1   1   2       39.26       50.82      0.90 o
   2   1   2    14730.96    12938.63     20.97 o
   3   1   2      363.23      308.91      3.18 o
   4   1   2     1119.10     1325.32      8.78 o
   5   1   2     1930.13     2170.35     12.35 o
   6   1   2     4599.85     4521.38     19.52 o
   7   1   2      736.55      794.12      8.02 o
   8   1   2      887.97      841.27      8.04 o
   9   1   2        0.75        2.03      1.85 o
  10   1   2        3.72        2.48      1.89 o
  11   1   2       21.00       25.55      2.26 o
  12   1   2       66.94       67.92      2.89 o
  13   1   2        9.37        9.21      2.56 o
  14   1   2       12.94       15.32      2.80 o
  15   1   2        0.00        3.36      2.84 o
  16   1   2        7.45       11.04      2.97 o
 -16   2   2        0.68        2.68      6.05 o
 -15   2   2       29.20       31.48      3.32 o
 -14   2   2        2.51        4.68      5.22 o
 -13   2   2       20.48       29.16      2.74 o
 -12   2   2        1.62        4.19      4.36 o
 -11   2   2      229.70      216.57      3.74 o
 -10   2   2      582.45      579.38      5.71 o
  -9   2   2      766.19      748.77      7.15 o
  -8   2   2      105.92      118.70      2.52 o
  -7   2   2      642.94      657.82      6.80 o
  -6   2   2     1723.88     1775.65     12.76 o
  -5   2   2     1293.02     1280.37     10.02 o
  -4   2   2      539.11      526.00      5.28 o
  -3   2   2      368.79      412.71      4.33 o
  -2   2   2     2581.33     2828.12     11.29 o
  -1   2   2      606.01      648.32      5.29 o
   0   2   2    23737.71    19429.57     26.79 o
   1   2   2      797.10      853.62      6.05 o
   2   2   2     4667.72     4793.94     14.73 o
   3   2   2       34.49       38.88      1.18 o
   4   2   2      939.37      918.59      7.94 o
   5   2   2      208.93      194.19      2.25 o
   6   2   2      635.68      665.72      6.98 o
   7   2   2     1382.87     1267.02     11.87 o
   8   2   2       66.27       58.61      2.18 o
   9   2   2      153.41      139.53      2.95 o
  10   2   2      294.90      292.47      3.94 o
  11   2   2      210.23      192.65      3.67 o
  12   2   2       80.82       71.71      3.00 o
  13   2   2        4.39        1.30      2.56 o
  14   2   2       37.58       39.72      3.20 o
  15   2   2       14.10       13.97      3.16 o
  16   2   2       19.60       17.22      3.20 o
 -16   3   2      108.92      121.16      4.60 o
 -15   3   2       40.10       47.84      3.50 o
 -14   3   2       27.50       37.53      3.20 o
 -13   3   2        1.86        1.82      2.51 o
 -12   3   2       53.34       50.60      2.84 o
 -11   3   2       59.97       64.86      2.74 o
 -10   3   2      115.27      110.74      3.05 o
  -9   3   2        0.01       -2.31      3.86 o
  -8   3   2       56.68       53.46      2.24 o
  -7   3   2        9.30        9.63      1.66 o
  -6   3   2       47.65       50.84      1.81 o
  -5   3   2      408.41      440.04      4.36 o
  -4   3   2      946.80      954.22      8.73 o
  -3   3   2     1816.54     1781.26     11.01 o
  -2   3   2      295.35      290.30      2.97 o
  -1   3   2      727.10      818.44      6.94 o
   0   3   2    12274.52    12280.61     25.53 o
   1   3   2     3251.97     3503.82     13.96 o
   2   3   2      828.76      852.52      7.41 o
   3   3   2     1087.12     1178.72      9.05 o
   4   3   2     2012.35     2133.40     12.84 o
   5   3   2      217.77      225.67      2.53 o
   6   3   2      691.95      656.04      6.62 o
   7   3   2      165.43      163.63      2.66 o
   8   3   2      433.66      407.65      4.06 o
   9   3   2      141.02      135.30      2.95 o
  10   3   2      106.24      123.48      3.02 o
  11   3   2      370.65      367.24      4.72 o
  12   3   2      135.54      130.74      3.53 o
  13   3   2       27.92       27.17      2.84 o
  14   3   2      112.63      117.17      4.11 o
  15   3   2      141.28      152.29      4.52 o
  16   3   2       37.92       35.50      3.51 o
 -16   4   2        0.23        1.75      3.11 o
 -15   4   2        4.17        4.05      6.12 o
 -14   4   2       67.68       75.15      3.70 o
 -13   4   2       64.24       71.09      3.43 o
 -12   4   2        2.90        4.04      4.62 o
 -11   4   2       74.19       68.38      2.95 o
 -10   4   2      222.95      218.27      3.82 o
  -9   4   2      121.18      123.13      2.99 o
  -8   4   2      239.51      234.45      3.49 o
  -7   4   2      118.78      100.65      2.59 o
  -6   4   2      306.51      289.24      3.28 o
  -5   4   2      105.19       91.33      2.11 o
  -4   4   2        0.32       -0.85      2.85 o
  -3   4   2       15.08       16.85      1.37 o
  -2   4   2       24.55       16.68      1.33 o
  -1   4   2      411.00      391.26      3.84 o
   0   4   2      395.84      418.74      4.19 o
   1   4   2      657.07      638.91      6.25 o
   2   4   2     1260.00     1377.48     10.54 o
   3   4   2     1810.88     1941.16     12.89 o
   4   4   2       50.63       51.88      1.67 o
   5   4   2      138.05      127.04      2.32 o
   6   4   2     1431.21     1417.64     13.13 o
   7   4   2      800.24      725.94      7.32 o
   8   4   2        0.50        2.02      4.00 o
   9   4   2       20.75       20.91      2.27 o
  10   4   2       37.65       40.07      2.41 o
  11   4   2       69.92       61.94      2.93 o
  12   4   2        0.20        0.32      2.47 o
  13   4   2        6.27        3.18      2.82 o
  14   4   2        8.83       11.97      3.07 o
  15   4   2       21.50       17.88      3.23 o
 -15   5   2       22.71       29.84      3.37 o
 -14   5   2       16.17        7.67      3.22 o
 -13   5   2        4.79        5.41      2.82 o
 -12   5   2        3.97        2.83      2.59 o
 -11   5   2        1.94        8.52      2.29 o
 -10   5   2        3.79        3.17      2.26 o
  -9   5   2       83.72       79.69      2.91 o
  -8   5   2      367.46      368.36      4.49 o
  -7   5   2      782.08      768.52      7.96 o
  -6   5   2      281.16      277.14      3.52 o
  -5   5   2        0.27       -0.76      3.42 o
  -4   5   2      470.73      483.64      4.83 o
  -3   5   2     2056.59     1941.23     14.35 o
  -2   5   2     2084.96     2038.10     14.24 o
  -1   5   2     1047.34      970.22      8.56 o
   0   5   2       68.12       80.65      1.98 o
   1   5   2     1172.66     1177.47     10.86 o
   2   5   2     2006.67     1944.95     13.94 o
   3   5   2     1678.29     1643.05     13.21 o
   4   5   2      427.19      408.37      4.07 o
   5   5   2       12.41       17.81      1.75 o
   6   5   2        0.85       -3.55      3.55 o
   7   5   2      107.94      100.37      2.58 o
   8   5   2       52.93       55.26      2.46 o
   9   5   2      426.25      402.27      4.82 o
  10   5   2      126.20      128.90      3.39 o
  11   5   2       26.80       23.75      2.60 o
  12   5   2        2.93        2.16      5.00 o
  13   5   2       53.60       53.42      3.44 o
  14   5   2       24.63       24.76      3.19 o
  15   5   2        5.41        3.77      6.01 o
 -14   6   2       18.50       26.32      3.22 o
 -13   6   2       32.86       34.73      3.25 o
 -12   6   2       70.21       75.13      3.57 o
 -11   6   2       30.79       29.74      2.84 o
 -10   6   2        0.83       -5.21      5.21 o
  -9   6   2        1.30       -4.65      4.95 o
  -8   6   2      326.92      326.10      4.52 o
  -7   6   2       66.18       63.37      2.69 o
  -6   6   2      234.80      229.38      3.57 o
  -5   6   2       45.02       37.65      2.24 o
  -4   6   2       17.80       16.34      2.00 o
  -3   6   2       10.28       10.80      1.85 o
  -2   6   2      161.84      161.78      2.79 o
  -1   6   2      159.09      173.22      2.76 o
   0   6   2      262.96      276.41      3.28 o
   1   6   2      369.73      400.62      4.12 o
   2   6   2      679.75      683.54      6.85 o
   3   6   2      636.15      627.86      6.67 o
   4   6   2      113.49      103.55      2.57 o
   5   6   2       14.84       17.37      1.94 o
   6   6   2      410.38      390.92      4.32 o
   7   6   2      565.90      530.87      5.32 o
   8   6   2      230.61      234.23      3.86 o
   9   6   2       84.63       84.37      2.97 o
  10   6   2        1.89       -2.16      4.80 o
  11   6   2        1.31       -3.70      5.00 o
  12   6   2       17.91       15.53      2.95 o
  13   6   2       19.31       17.07      3.05 o
  14   6   2       18.98       22.42      3.13 o
 -13   7   2        4.47        5.58      5.97 o
 -12   7   2        7.74        2.94      5.89 o
 -11   7   2       31.65       33.68      3.16 o
 -10   7   2       90.89       90.31      3.52 o
  -9   7   2       21.87       20.97      2.85 o
  -8   7   2       76.42       77.81      3.11 o
  -7   7   2       59.40       59.25      2.80 o
  -6   7   2      134.61      131.06      3.23 o
  -5   7   2      120.88      120.40      2.93 o
  -4   7   2      104.13      109.15      2.80 o
  -3   7   2       97.64       99.32      2.70 o
  -2   7   2        2.45       12.94      2.04 o
  -1   7   2      225.51      222.72      3.34 o
   0   7   2      260.50      250.99      3.51 o
   1   7   2       86.92       78.20      2.53 o
   2   7   2       63.65       62.25      2.41 o
   3   7   2       83.95       85.22      2.62 o
   4   7   2      196.23      177.00      3.28 o
   5   7   2      150.39      140.58      3.11 o
   6   7   2       47.64       48.20      2.47 o
   7   7   2       26.63       26.79      2.38 o
   8   7   2       43.23       41.77      2.60 o
   9   7   2      182.67      164.83      3.88 o
  10   7   2      141.31      138.75      3.80 o
  11   7   2       19.52       21.05      2.93 o
  12   7   2       16.18       19.98      2.97 o
  13   7   2        1.94        5.37      5.66 o
 -12   8   2       25.10       24.12      3.36 o
 -11   8   2       28.49       31.96      3.28 o
 -10   8   2        3.92       -5.17      5.38 o
  -9   8   2       12.29       11.29      2.82 o
  -8   8   2        0.02        3.44      5.08 o
  -7   8   2      204.83      200.65      4.12 o
  -6   8   2      258.93      257.90      4.31 o
  -5   8   2      336.95      339.22      4.59 o
  -4   8   2      332.82      318.17      4.39 o
  -3   8   2       26.53       24.14      2.32 o
  -2   8   2       15.15       19.63      2.18 o
  -1   8   2      163.98      157.61      3.28 o
   0   8   2      234.48      217.86      3.55 o
   1   8   2      267.12      247.68      3.84 o
   2   8   2        9.53        4.02      4.28 o
   3   8   2       45.69       42.90      2.46 o
   4   8   2       69.99       65.67      2.58 o
   5   8   2      155.03      148.72      3.39 o
   6   8   2       41.50       40.79      2.62 o
   7   8   2       23.61       26.06      2.61 o
   8   8   2       91.38       86.05      3.32 o
   9   8   2       12.68        6.26      2.70 o
  10   8   2        0.15        3.47      4.82 o
  11   8   2       25.76       28.88      3.18 o
  12   8   2       57.67       60.27      3.67 o
 -11   9   2        0.02       -6.22      6.22 o
 -10   9   2        2.72       -5.92      6.30 o
  -9   9   2        0.93        3.81      5.70 o
  -8   9   2        6.70        4.68      5.65 o
  -7   9   2       41.00       43.30      3.09 o
  -6   9   2       27.22       24.80      2.91 o
  -5   9   2       14.33       16.15      2.66 o
  -4   9   2        0.49       -3.60      5.08 o
  -3   9   2        9.80       13.92      2.47 o
  -2   9   2       64.78       65.69      2.92 o
  -1   9   2       77.02       72.37      3.01 o
   0   9   2        2.40       -1.18      4.82 o
   1   9   2       20.94       20.32      2.49 o
   2   9   2      132.74      134.13      3.49 o
   3   9   2        2.14        1.67      2.27 o
   4   9   2       36.65       33.33      2.71 o
   5   9   2      123.89      118.55      3.47 o
   6   9   2      111.79      111.25      3.55 o
   7   9   2        4.17        2.04      5.21 o
   8   9   2       11.46        5.50      2.84 o
   9   9   2        0.19        0.22      2.75 o
  10   9   2        2.08        9.45      2.84 o
  11   9   2        0.31       -3.02      6.26 o
  -9  10   2       70.13       72.78      3.86 o
  -8  10   2       81.70       82.79      3.89 o
  -7  10   2        1.71       -2.95      6.26 o
  -6  10   2       61.95       63.71      3.46 o
  -5  10   2       90.58       88.88      3.61 o
  -4  10   2       78.15       72.00      3.40 o
  -3  10   2        1.75       -0.80      4.88 o
  -2  10   2      100.48      102.69      3.54 o
  -1  10   2      172.65      178.61      4.17 o
   0  10   2      301.48      306.79      4.91 o
   1  10   2      116.35      123.08      3.65 o
   2  10   2        9.56        9.88      2.62 o
   3  10   2      105.42       98.40      3.58 o
   4  10   2       81.30       81.97      3.38 o
   5  10   2        9.09        9.50      2.68 o
   6  10   2        3.10        5.96      2.64 o
   7  10   2        5.08        1.82      2.85 o
   8  10   2        2.24        5.05      2.90 o
   9  10   2        0.81       -5.97      5.97 o
  -7  11   2        3.12        4.81      3.16 o
  -6  11   2       22.71       22.06      3.29 o
  -5  11   2       89.18       95.86      3.94 o
  -4  11   2       90.61       99.28      3.98 o
  -3  11   2       83.78       84.83      3.76 o
  -2  11   2        4.90       -4.46      5.70 o
  -1  11   2        5.95        3.76      5.44 o
   0  11   2        0.27        4.91      2.71 o
   1  11   2        2.60        2.16      2.75 o
   2  11   2        4.05        0.00      5.56 o
   3  11   2        9.42        7.88      2.89 o
   4  11   2       87.50       83.24      3.75 o
   5  11   2      141.27      142.04      4.43 o
   6  11   2       99.50      104.18      4.16 o
   7  11   2       50.60       46.92      3.55 o
  -4  12   2        0.06        3.38      6.07 o
  -3  12   2        0.04        4.91      3.02 o
  -2  12   2        0.22       -0.51      6.10 o
  -1  12   2        0.86        0.25      6.13 o
   0  12   2       22.17       21.32      3.30 o
   1  12   2       61.55       58.03      3.75 o
   2  12   2       17.17       19.79      3.30 o
   3  12   2        0.04       -6.67      6.67 o
 -16   1   3        7.59        5.58      6.22 o
 -15   1   3      113.43      128.02      4.31 o
 -14   1   3       28.65       26.75      3.02 o
 -13   1   3       19.08       24.48      2.66 o
 -12   1   3       28.79       27.57      2.51 o
 -11   1   3        7.14        8.58      2.12 o
 -10   1   3       30.34       28.96      2.19 o
  -9   1   3      101.15      101.67      2.62 o
  -8   1   3      425.54      465.30      4.70 o
  -7   1   3     1093.49     1103.55     10.98 o
  -6   1   3      842.68      876.21      7.80 o
  -5   1   3       12.36       12.04      1.23 o
  -4   1   3        3.00       14.20      1.05 o
  -3   1   3     2270.89     2357.68     10.71 o
  -2   1   3     5278.71     5191.02     14.20 o
  -1   1   3      699.39      673.10      4.94 o
   0   1   3     7518.11     6970.73     14.58 o
   1   1   3     1377.72     1462.35      7.11 o
   2   1   3      429.36      397.15      3.75 o
   3   1   3        1.93       14.25      1.02 o
   4   1   3      342.83      331.23      3.41 o
   5   1   3       41.72       23.91      1.33 o
   6   1   3      207.93      199.69      2.47 o
   7   1   3      383.64      368.22      3.73 o
   8   1   3       45.41       52.32      2.06 o
   9   1   3      365.44      355.26      3.98 o
  10   1   3      263.45      252.27      3.69 o
  11   1   3      192.68      180.94      3.55 o
  12   1   3       26.33       25.67      2.45 o
  13   1   3       40.00       46.46      2.99 o
  14   1   3       20.05       16.95      3.05 o
  15   1   3      107.42      111.58      4.01 o
  16   1   3       50.18       42.91      3.62 o
 -16   2   3       29.50       36.05      3.48 o
 -15   2   3        8.34        3.61      6.16 o
 -14   2   3       22.69       17.91      3.01 o
 -13   2   3       38.22       36.84      2.87 o
 -12   2   3       15.96       15.32      2.31 o
 -11   2   3       28.35       33.74      2.36 o
 -10   2   3        0.44       -1.38      4.19 o
  -9   2   3       23.89       24.53      2.14 o
  -8   2   3      608.75      582.85      5.99 o
  -7   2   3     1727.25     1605.39     13.44 o
  -6   2   3     1795.83     1766.40     13.00 o
  -5   2   3      185.29      203.12      2.36 o
  -4   2   3       11.15       21.43      1.22 o
  -3   2   3      874.23      943.52      7.53 o
  -2   2   3     1288.07     1466.29      8.59 o
  -1   2   3     1436.92     1505.28      8.32 o
   0   2   3    12335.00    11096.21     21.61 o
   1   2   3     3560.15     3529.65     12.58 o
   2   2   3       88.24       70.07      1.35 o
   3   2   3      981.35      937.54      7.53 o
   4   2   3       14.99       14.32      1.17 o
   5   2   3       73.61       80.15      1.77 o
   6   2   3        2.49        1.55      1.36 o
   7   2   3       31.17       38.98      1.91 o
   8   2   3      618.16      578.44      6.03 o
   9   2   3      187.50      175.70      3.18 o
  10   2   3       16.45       13.13      2.16 o
  11   2   3       20.57       23.36      2.25 o
  12   2   3        4.64        5.15      2.35 o
  13   2   3        7.58        7.48      2.68 o
  14   2   3       12.87       15.18      3.09 o
  15   2   3       47.78       56.99      3.57 o
  16   2   3       11.27        2.74      6.44 o
 -16   3   3       10.87       10.38      3.33 o
 -15   3   3        1.44       -6.06      6.06 o
 -14   3   3       20.54       22.92      2.99 o
 -13   3   3       17.78       20.11      2.74 o
 -12   3   3        4.48        6.63      2.37 o
 -11   3   3        2.81        0.16      4.26 o
 -10   3   3      227.26      223.51      3.70 o
  -9   3   3      471.61      476.47      4.90 o
  -8   3   3      641.72      631.90      6.53 o
  -7   3   3       51.91       55.65      2.12 o
  -6   3   3       85.16       93.26      2.15 o
  -5   3   3      303.75      305.81      3.03 o
  -4   3   3      626.63      561.47      5.45 o
  -3   3   3      226.70      205.70      2.20 o
  -2   3   3      884.47      898.33      7.77 o
  -1   3   3      683.00      818.89      7.22 o
   0   3   3     3120.63     3414.20     14.07 o
   1   3   3     1978.83     1977.30     10.96 o
   2   3   3     1512.95     1580.51     10.21 o
   3   3   3       10.62        5.78      1.16 o
   4   3   3      215.41      214.74      2.40 o
   5   3   3        0.01       -0.34      2.70 o
   6   3   3       86.38       80.28      2.09 o
   7   3   3       54.03       57.64      2.12 o
   8   3   3       61.80       48.94      2.34 o
   9   3   3       43.30       36.46      2.38 o
  10   3   3       89.49       80.38      2.83 o
  11   3   3        9.26        9.28      2.37 o
  12   3   3       25.93       25.20      2.74 o
  13   3   3       40.34       44.36      3.11 o
  14   3   3        0.10        4.72      5.87 o
  15   3   3        8.59        5.03      3.21 o
  16   3   3        0.14        5.03      2.88 o
 -15   4   3       42.65       42.86      3.67 o
 -14   4   3       52.72       58.25      3.41 o
 -13   4   3       31.24       36.81      3.00 o
 -12   4   3       11.35        9.86      2.53 o
 -11   4   3        0.01       -0.17      4.44 o
 -10   4   3        0.60       -4.42      4.42 o
  -9   4   3       30.82       31.34      2.28 o
  -8   4   3       48.16       53.21      2.50 o
  -7   4   3       51.09       53.24      2.33 o
  -6   4   3      456.31      461.83      4.64 o
  -5   4   3     1384.38     1406.75     12.41 o
  -4   4   3      494.47      462.91      4.65 o
  -3   4   3      289.17      314.16      3.03 o
  -2   4   3      236.28      280.56      2.68 o
  -1   4   3     1259.13     1366.34     10.40 o
   0   4   3      358.19      419.11      4.35 o
   1   4   3      408.86      414.48      3.98 o
   2   4   3       11.97       19.89      1.39 o
   3   4   3      578.22      601.14      5.89 o
   4   4   3       40.74       46.49      1.68 o
   5   4   3      583.35      563.75      5.84 o
   6   4   3     1005.97      982.86      9.76 o
   7   4   3     2314.20     2188.77     17.35 o
   8   4   3     1441.58     1358.42     12.80 o
   9   4   3      441.97      416.53      4.65 o
  10   4   3        0.81       -0.67      2.12 o
  11   4   3      193.92      187.93      3.94 o
  12   4   3      320.97      310.95      5.04 o
  13   4   3      153.53      145.13      4.24 o
  14   4   3       17.72       13.77      3.05 o
  15   4   3        5.16        6.27      3.01 o
 -15   5   3       22.02       20.39      3.41 o
 -14   5   3       51.02       51.46      3.53 o
 -13   5   3       20.77       24.07      3.00 o
 -12   5   3      140.63      150.61      4.06 o
 -11   5   3       23.00       20.33      2.66 o
 -10   5   3       67.41       63.48      2.83 o
  -9   5   3      267.10      258.62      4.12 o
  -8   5   3     2001.52     1965.84     18.46 o
  -7   5   3      554.98      530.27      5.38 o
  -6   5   3       88.72       88.92      2.53 o
  -5   5   3       19.81       23.70      1.85 o
  -4   5   3      137.35      113.16      2.38 o
  -3   5   3      163.31      154.44      2.55 o
  -2   5   3       19.43       21.49      1.66 o
  -1   5   3        7.15        8.43      1.53 o
   0   5   3      610.62      572.24      5.57 o
   1   5   3     2305.98     2313.31     15.13 o
   2   5   3      486.85      511.51      5.09 o
   3   5   3      504.22      466.10      4.70 o
   4   5   3      862.31      843.76      8.90 o
   5   5   3      573.72      585.10      5.93 o
   6   5   3        4.96        9.58      1.81 o
   7   5   3      232.47      215.94      3.40 o
   8   5   3        8.51        8.54      2.10 o
   9   5   3        0.04       -3.10      4.47 o
  10   5   3       13.58       16.58      2.39 o
  11   5   3        1.68        1.10      2.39 o
  12   5   3       31.43       31.61      2.99 o
  13   5   3       13.05       13.02      2.95 o
  14   5   3       14.82       15.05      2.98 o
  15   5   3        8.47       12.67      3.16 o
 -14   6   3        9.95        9.63      3.16 o
 -13   6   3        9.17       -0.92      6.10 o
 -12   6   3      106.64      116.39      3.88 o
 -11   6   3      168.62      173.04      4.20 o
 -10   6   3      216.67      222.35      4.27 o
  -9   6   3       31.41       29.39      2.65 o
  -8   6   3      251.88      252.80      4.12 o
  -7   6   3      111.53      113.23      3.08 o
  -6   6   3     1052.75     1035.16     10.27 o
  -5   6   3      648.60      625.49      6.26 o
  -4   6   3      211.60      203.42      3.18 o
  -3   6   3       21.46       20.25      1.94 o
  -2   6   3      829.30      841.29      8.29 o
  -1   6   3     1606.29     1617.86     14.31 o
   0   6   3      850.70      859.01      8.21 o
   1   6   3      121.90      115.49      2.60 o
   2   6   3       22.44       21.73      1.87 o
   3   6   3       88.89      102.09      2.52 o
   4   6   3       29.34       44.12      2.08 o
   5   6   3       17.58       16.58      1.91 o
   6   6   3        9.43        8.61      2.06 o
   7   6   3       61.52       58.64      2.66 o
   8   6   3       44.89       41.64      2.50 o
   9   6   3       13.92       14.78      2.30 o
  10   6   3        1.05        1.70      2.33 o
  11   6   3        1.74        0.94      2.54 o
  12   6   3        0.42       -5.39      5.39 o
  13   6   3        1.16        7.21      2.77 o
  14   6   3        9.50        5.79      3.18 o
 -13   7   3        0.05       -6.28      6.28 o
 -12   7   3       26.39       25.17      3.13 o
 -11   7   3       22.39       23.03      3.01 o
 -10   7   3        0.01       -4.38      5.37 o
  -9   7   3       42.00       48.68      3.00 o
  -8   7   3       67.21       64.31      3.06 o
  -7   7   3        5.03        0.65      4.66 o
  -6   7   3      216.45      199.26      3.69 o
  -5   7   3      206.93      194.54      3.51 o
  -4   7   3       30.06       26.46      2.23 o
  -3   7   3      163.73      162.34      3.16 o
  -2   7   3      612.66      607.10      6.21 o
  -1   7   3      999.71      951.67      9.54 o
   0   7   3     1011.31      990.02      9.64 o
   1   7   3      448.01      464.51      4.67 o
   2   7   3        1.49        2.58      1.91 o
   3   7   3      663.20      625.29      6.42 o
   4   7   3     1131.84     1080.04     10.70 o
   5   7   3      680.75      661.63      6.55 o
   6   7   3       84.37       88.82      2.88 o
   7   7   3        9.33        8.38      2.24 o
   8   7   3       53.10       55.27      2.68 o
   9   7   3      129.67      128.78      3.67 o
  10   7   3      151.87      145.81      4.01 o
  11   7   3      131.05      136.09      3.98 o
  12   7   3       16.32       13.88      3.01 o
  13   7   3       13.41       20.03      3.09 o
 -12   8   3        9.86        8.36      3.23 o
 -11   8   3       10.70        9.12      3.01 o
 -10   8   3        0.47        1.75      5.64 o
  -9   8   3       66.08       68.11      3.47 o
  -8   8   3      153.74      158.49      4.02 o
  -7   8   3      368.03      360.96      5.15 o
  -6   8   3       70.23       70.28      3.09 o
  -5   8   3       21.20       24.43      2.42 o
  -4   8   3       89.89       89.22      2.96 o
  -3   8   3      241.17      237.83      3.83 o
  -2   8   3      208.81      211.92      3.68 o
  -1   8   3      130.13      127.08      3.05 o
   0   8   3      204.43      214.21      3.62 o
   1   8   3        4.59        3.78      2.14 o
   2   8   3      125.85      116.46      3.09 o
   3   8   3      255.44      258.23      3.96 o
   4   8   3      131.68      136.12      3.22 o
   5   8   3       12.55       15.93      2.29 o
   6   8   3       41.66       43.75      2.68 o
   7   8   3       83.39       80.76      3.21 o
   8   8   3       79.36       79.08      3.40 o
   9   8   3       77.90       72.29      3.45 o
  10   8   3       12.38        9.28      2.85 o
  11   8   3       27.35       24.34      3.13 o
  12   8   3       65.45       64.38      3.81 o
 -11   9   3       15.97       22.52      3.13 o
 -10   9   3      139.56      153.86      4.52 o
  -9   9   3      316.49      325.67      5.65 o
  -8   9   3      127.52      138.28      4.22 o
  -7   9   3       16.14       15.20      2.79 o
  -6   9   3       16.03       15.23      2.70 o
  -5   9   3      322.42      312.57      4.98 o
  -4   9   3      649.71      653.67      6.80 o
  -3   9   3      551.96      557.24      5.97 o
  -2   9   3      277.56      283.95      4.44 o
  -1   9   3        9.48        8.79      2.47 o
   0   9   3      451.02      469.54      5.35 o
   1   9   3      425.71      415.73      5.17 o
   2   9   3      341.17      350.04      4.85 o
   3   9   3      125.54      131.01      3.48 o
   4   9   3        3.50       -3.85      4.89 o
   5   9   3        9.98        3.22      5.29 o
   6   9   3       14.19       11.89      2.69 o
   7   9   3       20.24       22.50      2.85 o
   8   9   3        1.04        0.87      4.97 o
   9   9   3        0.03       -0.92      5.52 o
  10   9   3        9.77       11.76      2.94 o
  11   9   3       11.11       13.85      3.12 o
  -9  10   3        6.37        9.85      3.09 o
  -8  10   3       10.48       -6.63      6.63 o
  -7  10   3        9.26        9.82      3.06 o
  -6  10   3       13.94        3.98      6.05 o
  -5  10   3       69.72       71.74      3.50 o
  -4  10   3       44.92       43.82      3.22 o
  -3  10   3        5.43        6.23      2.60 o
  -2  10   3        2.53        5.13      2.60 o
  -1  10   3        4.25        9.03      2.53 o
   0  10   3        0.74        2.56      5.06 o
   1  10   3        3.27        5.14      2.53 o
   2  10   3      211.92      210.97      4.34 o
   3  10   3      214.89      216.31      4.52 o
   4  10   3      105.30      102.52      3.64 o
   5  10   3        0.88       -4.93      5.36 o
   6  10   3      155.65      151.40      4.13 o
   7  10   3      169.63      172.23      4.60 o
   8  10   3      110.73      108.40      4.15 o
   9  10   3       45.31       45.23      3.49 o
  -7  11   3        0.64       -0.26      6.20 o
  -6  11   3        8.63        5.69      6.66 o
  -5  11   3        4.79        5.41      3.04 o
  -4  11   3        1.56        3.28      5.80 o
  -3  11   3        0.02       -0.92      5.69 o
  -2  11   3       13.37       11.31      2.95 o
  -1  11   3       16.06       13.79      3.07 o
   0  11   3       26.13       27.57      3.11 o
   1  11   3       12.14       10.27      2.90 o
   2  11   3        0.99        2.95      5.64 o
   3  11   3       22.91       26.79      3.11 o
   4  11   3      106.26      106.37      4.00 o
   5  11   3      102.72      108.23      4.08 o
   6  11   3       47.58       46.13      3.61 o
   7  11   3        0.66       -3.05      3.05 o
  -3  12   3        0.51        0.58      3.09 o
  -2  12   3       41.93       44.21      3.55 o
  -1  12   3      120.78      125.56      4.32 o
   0  12   3       35.92       39.74      3.56 o
   1  12   3        5.69        3.09      3.06 o
   2  12   3        0.40       -5.33      6.33 o
   3  12   3       10.08       10.74      3.08 o
 -16   0   4       26.97       29.47      3.46 o
 -15   0   4       72.01       84.20      3.99 o
 -14   0   4        7.82        9.68      2.93 o
 -13   0   4        0.27        0.18      5.01 o
 -12   0   4        0.32       -1.00      4.32 o
 -11   0   4       91.18       83.52      2.85 o
 -10   0   4      199.94      198.22      3.43 o
  -9   0   4     1121.74     1092.90     11.25 o
  -8   0   4     2022.16     2081.69     16.05 o
  -7   0   4       48.75       49.73      1.91 o
  -6   0   4     2056.28     2006.94     13.52 o
  -5   0   4    12138.96    11303.48     28.88 o
  -4   0   4     4028.70     4010.51     15.78 o
  -3   0   4       29.71       28.03      1.06 o
  -2   0   4     5796.81     5812.66     15.67 o
  -1   0   4     7932.23     7350.00     16.40 o
   0   0   4    10847.36     8927.80     17.60 o
   1   0   4    10543.71     9374.34     18.67 o
   2   0   4    11223.38    10438.89     21.30 o
   3   0   4     1519.42     1514.13      9.08 o
   4   0   4     1729.43     1665.60     10.45 o
   5   0   4     2316.31     2314.21     13.36 o
   6   0   4     1649.90     1735.69     12.74 o
   7   0   4     2259.02     2033.48     15.01 o
   8   0   4       82.14       80.06      2.32 o
   9   0   4     2080.73     1952.98     17.27 o
  10   0   4       45.32       49.42      2.37 o
  11   0   4      105.49      109.08      2.99 o
  12   0   4      129.91      129.69      3.37 o
  13   0   4      131.30      136.49      3.78 o
  14   0   4       43.83       50.78      3.30 o
  15   0   4       16.06       15.74      3.01 o
  16   0   4        2.55        0.87      3.01 o
 -16   1   4       44.14       47.89      3.76 o
 -15   1   4       50.37       56.05      3.63 o
 -14   1   4      140.85      150.09      4.25 o
 -13   1   4       31.64       33.59      2.84 o
 -12   1   4       29.45       28.17      2.52 o
 -11   1   4      202.69      205.59      3.69 o
 -10   1   4      896.16      845.81      8.80 o
  -9   1   4       47.70       55.22      2.41 o
  -8   1   4      192.51      192.81      3.07 o
  -7   1   4     1655.36     1574.98     13.34 o
  -6   1   4      875.82      829.62      7.85 o
  -5   1   4       50.82       58.87      1.61 o
  -4   1   4     1204.45     1259.82      9.16 o
  -3   1   4     2706.87     2659.89     12.05 o
  -2   1   4     4191.55     4093.75     13.73 o
  -1   1   4     2561.17     2794.16     10.72 o
   0   1   4      248.52      314.77      3.00 o
   1   1   4        3.59        5.99      0.93 o
   2   1   4     2939.40     2914.14     11.76 o
   3   1   4      235.37      251.03      2.70 o
   4   1   4       69.35       91.99      1.65 o
   5   1   4      814.48      916.62      8.83 o
   6   1   4      665.68      672.89      6.47 o
   7   1   4        0.31        0.68      3.15 o
   8   1   4      109.02       96.18      2.53 o
   9   1   4       35.51       44.85      2.28 o
  10   1   4        0.02       -4.03      4.03 o
  11   1   4        1.06       -2.49      3.99 o
  12   1   4       22.57       28.06      2.50 o
  13   1   4       52.23       44.62      3.15 o
  14   1   4        0.62       -1.78      2.85 o
  15   1   4        1.27       -1.38      5.87 o
  16   1   4       20.46       21.29      3.24 o
 -16   2   4        0.09       -2.76      6.36 o
 -15   2   4       16.34       19.90      3.17 o
 -14   2   4       23.03       27.34      3.01 o
 -13   2   4       51.24       52.98      3.07 o
 -12   2   4       44.49       46.77      2.80 o
 -11   2   4       22.03       24.05      2.31 o
 -10   2   4        8.15        9.65      2.04 o
  -9   2   4      205.53      180.87      3.26 o
  -8   2   4      229.94      234.95      3.30 o
  -7   2   4     1069.09     1058.05      9.85 o
  -6   2   4      475.26      478.67      4.81 o
  -5   2   4     1827.60     1881.79     12.69 o
  -4   2   4      201.75      239.41      2.35 o
  -3   2   4       17.23       25.53      1.21 o
  -2   2   4     2526.60     2568.20     11.97 o
  -1   2   4     1892.15     2046.48     10.27 o
   0   2   4      133.99      138.83      1.65 o
   1   2   4     4304.96     4580.97     15.32 o
   2   2   4     1132.08     1262.37      8.59 o
   3   2   4      647.62      683.11      5.97 o
   4   2   4     3060.98     3172.25     15.36 o
   5   2   4     2465.28     2510.78     14.82 o
   6   2   4      215.06      228.45      2.80 o
   7   2   4       18.53       23.08      1.94 o
   8   2   4     1283.81     1240.06     11.64 o
   9   2   4      574.30      587.22      6.20 o
  10   2   4      205.08      202.86      3.51 o
  11   2   4        0.02        3.36      4.07 o
  12   2   4      136.19      138.07      3.60 o
  13   2   4      238.85      236.38      4.75 o
  14   2   4      188.21      184.59      4.72 o
  15   2   4       55.58       53.87      3.63 o
  16   2   4        8.60       11.95      3.06 o
 -16   3   4        1.20        1.03      6.48 o
 -15   3   4        0.16        3.78      5.72 o
 -14   3   4       41.94       48.22      3.23 o
 -13   3   4      112.26      119.89      3.79 o
 -12   3   4       27.22       28.60      2.56 o
 -11   3   4       38.01       45.80      2.58 o
 -10   3   4       29.37       28.38      2.35 o
  -9   3   4      440.72      439.50      4.62 o
  -8   3   4      476.23      480.25      4.73 o
  -7   3   4     1896.43     1808.06     15.19 o
  -6   3   4      350.00      337.73      3.38 o
  -5   3   4      238.89      240.11      2.76 o
  -4   3   4     1515.31     1495.94     11.43 o
  -3   3   4     1239.48     1223.94      9.80 o
  -2   3   4      211.73      167.83      2.04 o
  -1   3   4      302.14      223.24      2.31 o
   0   3   4        6.50        5.09      1.16 o
   1   3   4     2164.96     2360.90     12.53 o
   2   3   4      764.31      757.06      7.57 o
   3   3   4     1827.28     1837.79     12.01 o
   4   3   4      543.01      501.28      4.92 o
   5   3   4      240.36      253.57      2.86 o
   6   3   4      862.81      896.22      9.11 o
   7   3   4     1108.10     1110.01     10.57 o
   8   3   4      371.63      378.00      4.14 o
   9   3   4      647.38      624.66      6.24 o
  10   3   4      119.16      107.98      3.05 o
  11   3   4        5.96        7.09      2.26 o
  12   3   4       83.49       88.09      3.26 o
  13   3   4      136.62      139.02      4.02 o
  14   3   4       82.36       81.08      3.72 o
  15   3   4        7.09       -2.39      6.28 o
  16   3   4        3.47        5.73      6.28 o
 -15   4   4        3.12       -6.28      6.28 o
 -14   4   4        1.31        2.60      2.90 o
 -13   4   4       12.29       13.58      2.79 o
 -12   4   4        0.00        4.75      4.77 o
 -11   4   4       16.76       19.73      2.47 o
 -10   4   4       62.77       63.20      2.75 o
  -9   4   4       79.26       75.67      2.77 o
  -8   4   4       84.95       85.41      2.70 o
  -7   4   4      136.33      145.36      2.95 o
  -6   4   4      120.88      114.15      2.60 o
  -5   4   4      160.78      166.08      2.70 o
  -4   4   4        5.07       -1.38      3.07 o
  -3   4   4       22.59       25.37      1.58 o
  -2   4   4      953.34     1034.39      9.69 o
  -1   4   4      692.67      781.40      7.28 o
   0   4   4      793.35      791.57      7.25 o
   1   4   4       16.48       14.18      1.42 o
   2   4   4      618.18      617.35      5.98 o
   3   4   4       12.31       15.30      1.53 o
   4   4   4      465.50      427.62      4.13 o
   5   4   4      589.05      601.72      6.18 o
   6   4   4      476.54      451.80      4.57 o
   7   4   4       91.26       88.60      2.66 o
   8   4   4      116.98      114.77      2.95 o
   9   4   4      632.70      608.34      6.09 o
  10   4   4      342.44      326.37      4.54 o
  11   4   4       38.93       35.55      2.76 o
  12   4   4        1.82        0.78      5.24 o
  13   4   4       79.02       86.50      3.59 o
  14   4   4       36.01       37.50      3.32 o
  15   4   4       13.83       10.38      3.22 o
 -15   5   4       38.86       50.11      3.66 o
 -14   5   4       20.14       23.75      3.26 o
 -13   5   4        0.11       -2.09      2.82 o
 -12   5   4        0.86        0.20      5.43 o
 -11   5   4       60.57       62.16      3.16 o
 -10   5   4      133.08      140.22      3.50 o
  -9   5   4      120.81      127.74      3.37 o
  -8   5   4      111.40      115.04      3.22 o
  -7   5   4        6.90       11.14      2.23 o
  -6   5   4      141.83      144.50      2.97 o
  -5   5   4       24.72       25.44      2.02 o
  -4   5   4      282.32      299.21      3.44 o
  -3   5   4      376.95      389.01      3.82 o
  -2   5   4       32.87       29.72      1.83 o
  -1   5   4      373.44      375.04      3.77 o
   0   5   4       96.92      123.00      2.31 o
   1   5   4       14.91       34.75      1.83 o
   2   5   4        0.56        2.53      3.09 o
   3   5   4        0.36        0.20      3.17 o
   4   5   4       36.34       30.98      1.95 o
   5   5   4      191.09      176.51      3.01 o
   6   5   4      558.07      535.11      5.48 o
   7   5   4       59.82       58.69      2.46 o
   8   5   4        8.64        8.41      2.13 o
   9   5   4      141.29      141.25      3.37 o
  10   5   4      158.92      156.41      3.73 o
  11   5   4       97.90       96.14      3.40 o
  12   5   4       48.82       50.83      3.15 o
  13   5   4       13.76        0.89      6.38 o
  14   5   4        0.00        5.14      2.85 o
  15   5   4       15.73       14.90      3.45 o
 -14   6   4        1.57        7.40      3.03 o
 -13   6   4        0.31        1.64      5.80 o
 -12   6   4        3.12       10.71      2.78 o
 -11   6   4        5.25        3.42      5.10 o
 -10   6   4       58.02       56.36      2.99 o
  -9   6   4       48.62       53.94      2.91 o
  -8   6   4       52.49       48.31      2.76 o
  -7   6   4       38.47       33.49      2.50 o
  -6   6   4      605.54      594.43      6.14 o
  -5   6   4     1325.44     1234.78     12.31 o
  -4   6   4     1070.62     1005.20      9.58 o
  -3   6   4      182.05      157.07      2.95 o
  -2   6   4      209.84      208.92      3.18 o
  -1   6   4      900.30      876.04      8.54 o
   0   6   4      908.56      893.87      8.48 o
   1   6   4      425.36      391.26      3.90 o
   2   6   4      321.06      333.84      3.71 o
   3   6   4       32.64       35.25      2.14 o
   4   6   4        0.75        2.89      3.69 o
   5   6   4       12.55        9.91      1.98 o
   6   6   4      255.95      245.79      3.72 o
   7   6   4      182.75      178.81      3.56 o
   8   6   4      266.71      259.68      4.21 o
   9   6   4       89.24       81.60      3.10 o
  10   6   4        9.21       12.85      2.39 o
  11   6   4       66.70       65.28      3.26 o
  12   6   4       62.71       62.18      3.45 o
  13   6   4       61.54       64.82      3.59 o
  14   6   4       15.81       11.37      3.40 o
 -13   7   4        0.51        0.76      6.48 o
 -12   7   4       27.27       32.34      3.26 o
 -11   7   4       16.54       19.07      2.93 o
 -10   7   4        4.27        2.26      2.83 o
  -9   7   4        5.25        7.05      2.76 o
  -8   7   4      330.15      316.98      4.94 o
  -7   7   4       75.42       79.59      3.14 o
  -6   7   4       83.46       81.19      2.92 o
  -5   7   4        2.50        3.63      4.20 o
  -4   7   4      124.19      131.52      3.11 o
  -3   7   4      427.07      426.31      4.58 o
  -2   7   4      477.75      465.49      4.67 o
  -1   7   4      152.65      130.89      2.92 o
   0   7   4       15.22       13.42      2.13 o
   1   7   4      595.63      630.94      6.36 o
   2   7   4      142.16      125.61      2.91 o
   3   7   4       75.89       72.77      2.58 o
   4   7   4      156.25      155.65      3.21 o
   5   7   4      125.61      123.27      3.16 o
   6   7   4      338.02      330.39      4.44 o
   7   7   4       85.33       76.77      3.07 o
   8   7   4        1.31       -1.62      4.89 o
   9   7   4       35.34       31.21      2.91 o
  10   7   4       32.49       30.55      2.99 o
  11   7   4       45.01       42.55      3.28 o
  12   7   4       31.58       29.94      3.15 o
  13   7   4        0.63        4.44      2.99 o
 -12   8   4       36.13       40.78      3.51 o
 -11   8   4       56.74       60.72      3.59 o
 -10   8   4       42.98       46.78      3.40 o
  -9   8   4       51.80       51.41      3.42 o
  -8   8   4        1.55        7.35      2.68 o
  -7   8   4       97.72       97.39      3.59 o
  -6   8   4      109.32      115.44      3.59 o
  -5   8   4       98.03       99.56      3.23 o
  -4   8   4       25.48       28.57      2.49 o
  -3   8   4        2.78        0.32      4.51 o
  -2   8   4       34.97       36.78      2.56 o
  -1   8   4      106.54      116.98      3.15 o
   0   8   4      315.34      328.07      4.38 o
   1   8   4      268.96      271.12      4.04 o
   2   8   4       46.55       39.01      2.56 o
   3   8   4       65.47       64.74      2.78 o
   4   8   4        2.81        4.00      4.17 o
   5   8   4       34.86       30.48      2.65 o
   6   8   4       75.41       70.68      3.09 o
   7   8   4      295.23      286.85      4.75 o
   8   8   4      111.07      112.50      3.63 o
   9   8   4       17.10       27.24      2.82 o
  10   8   4        5.54        4.54      5.62 o
  11   8   4        5.47        2.06      2.99 o
  12   8   4       10.00       10.62      3.27 o
 -11   9   4        8.05       11.42      3.22 o
 -10   9   4       39.75       38.39      3.61 o
  -9   9   4       47.31       50.76      3.56 o
  -8   9   4        1.97       -3.11      5.88 o
  -7   9   4       50.10       53.77      3.33 o
  -6   9   4       39.69       37.43      3.10 o
  -5   9   4       15.98        5.47      5.65 o
  -4   9   4       24.50       21.01      2.86 o
  -3   9   4       45.25       42.00      2.89 o
  -2   9   4        5.08        1.81      4.84 o
  -1   9   4       17.98       19.01      2.47 o
   0   9   4        1.22       -2.14      4.87 o
   1   9   4       14.06       12.33      2.49 o
   2   9   4        3.14        4.34      4.89 o
   3   9   4       14.70       15.88      2.54 o
   4   9   4       68.00       67.51      3.20 o
   5   9   4       39.89       45.58      3.03 o
   6   9   4       19.20       19.24      2.86 o
   7   9   4        1.81        6.67      2.61 o
   8   9   4       15.07       14.22      2.91 o
   9   9   4        0.40       -2.83      5.83 o
  10   9   4        0.67       -5.72      6.22 o
  11   9   4        2.71       -4.48      6.61 o
  -9  10   4        4.87       -3.61      6.69 o
  -8  10   4       50.71       54.80      3.68 o
  -7  10   4      131.45      135.53      4.44 o
  -6  10   4       46.53       46.40      3.53 o
  -5  10   4        9.95       13.27      2.87 o
  -4  10   4        6.54        9.09      2.78 o
  -3  10   4        7.51        3.14      5.41 o
  -2  10   4        1.39        2.88      5.22 o
  -1  10   4        0.58        1.43      5.12 o
   0  10   4        1.64        5.08      5.22 o
   1  10   4       29.16       33.37      2.85 o
   2  10   4        7.79       10.52      2.68 o
   3  10   4        4.57        9.97      2.73 o
   4  10   4       29.52       29.71      3.04 o
   5  10   4        6.55        8.08      2.76 o
   6  10   4        6.08        5.49      5.89 o
   7  10   4       38.31       32.79      3.42 o
   8  10   4       29.39       30.93      3.42 o
   9  10   4        2.16       -6.45      6.45 o
  -7  11   4      130.22      137.50      4.82 o
  -6  11   4       48.57       49.50      3.71 o
  -5  11   4        0.31       -6.46      6.46 o
  -4  11   4      101.15       97.92      4.22 o
  -3  11   4      260.33      263.20      5.44 o
  -2  11   4      249.60      251.13      5.29 o
  -1  11   4      191.88      188.99      4.79 o
   0  11   4       18.61       21.22      3.12 o
   1  11   4       42.89       41.50      3.33 o
   2  11   4       82.89       84.54      3.85 o
   3  11   4       82.08       82.03      3.88 o
   4  11   4       52.06       55.76      3.61 o
   5  11   4        7.53        7.45      3.13 o
   6  11   4        2.32        0.00      6.18 o
   7  11   4        0.03        2.12      6.24 o
  -3  12   4        4.51       -5.59      6.73 o
  -2  12   4        0.77        5.00      5.97 o
  -1  12   4        0.59        5.29      3.00 o
   0  12   4       10.96       11.71      3.20 o
   1  12   4       51.17       55.73      3.81 o
   2  12   4       45.18       39.80      3.73 o
   3  12   4        0.04        0.27      6.14 o
 -16   1   5       23.99       28.79      3.66 o
 -15   1   5       16.29       11.67      3.35 o
 -14   1   5       42.54       42.10      3.45 o
 -13   1   5       82.93       90.25      3.51 o
 -12   1   5      119.24      126.07      3.50 o
 -11   1   5        4.44        2.89      4.48 o
 -10   1   5       22.49       25.35      2.37 o
  -9   1   5      691.67      670.01      6.63 o
  -8   1   5     1104.66     1112.99     10.91 o
  -7   1   5      457.81      466.11      4.67 o
  -6   1   5      232.67      222.08      2.76 o
  -5   1   5      102.80      105.69      1.92 o
  -4   1   5        0.05       -1.37      2.25 o
  -3   1   5      161.52      176.47      1.93 o
  -2   1   5      581.44      528.95      4.87 o
  -1   1   5      181.52      187.11      1.87 o
   0   1   5     1247.53     1285.05      8.05 o
   1   1   5      376.47      530.22      4.77 o
   2   1   5      538.41      726.29      6.61 o
   3   1   5      150.50      203.50      2.12 o
   4   1   5      961.23     1000.96      8.93 o
   5   1   5      557.60      597.98      5.90 o
   6   1   5      282.34      339.18      3.41 o
   7   1   5       30.17       30.64      1.97 o
   8   1   5     1005.72      965.25      9.31 o
   9   1   5       26.84       26.22      2.36 o
  10   1   5      172.04      171.01      3.42 o
  11   1   5        8.51        5.43      2.20 o
  12   1   5        1.12        0.90      4.92 o
  13   1   5        6.40        3.58      5.66 o
  14   1   5        0.11        2.18      5.60 o
  15   1   5        5.66        9.72      3.12 o
  16   1   5        5.61        6.70      3.22 o
 -16   2   5        0.01       -4.94      6.67 o
 -15   2   5       79.01       90.13      4.08 o
 -14   2   5        6.79        3.71      2.89 o
 -13   2   5       10.63       16.88      2.75 o
 -12   2   5       60.39       61.08      2.94 o
 -11   2   5        6.07       13.40      2.20 o
 -10   2   5       16.52       17.31      2.28 o
  -9   2   5       75.92       73.34      2.64 o
  -8   2   5      413.52      394.71      4.13 o
  -7   2   5      621.92      585.19      5.93 o
  -6   2   5      161.43      148.43      2.52 o
  -5   2   5      553.43      541.14      5.35 o
  -4   2   5      823.33      784.67      7.13 o
  -3   2   5      211.32      254.99      2.60 o
  -2   2   5      287.14      335.44      3.31 o
  -1   2   5     3943.96     4170.89     15.70 o
   0   2   5     1511.03     1544.64      9.63 o
   1   2   5      287.10      395.56      4.04 o
   2   2   5      129.12      156.24      1.92 o
   3   2   5      510.43      508.09      5.02 o
   4   2   5       31.03       29.00      1.47 o
   5   2   5       65.66       66.52      1.92 o
   6   2   5     1580.43     1598.09     13.46 o
   7   2   5     2109.23     2078.52     16.41 o
   8   2   5     1028.50     1004.26      9.76 o
   9   2   5       21.22       15.57      2.25 o
  10   2   5       45.83       34.98      2.43 o
  11   2   5       51.41       57.99      2.81 o
  12   2   5      150.47      145.46      3.90 o
  13   2   5       74.24       71.39      3.48 o
  14   2   5      127.75      120.03      4.22 o
  15   2   5        0.07       -5.82      6.18 o
  16   2   5        3.50        8.25      3.08 o
 -16   3   5        0.49       -6.77      6.77 o
 -15   3   5        1.17       -0.73      6.28 o
 -14   3   5        2.24        6.76      2.81 o
 -13   3   5        0.01       -5.66      5.66 o
 -12   3   5        9.49       14.26      2.47 o
 -11   3   5        1.24       -4.43      4.43 o
 -10   3   5       29.34       25.93      2.39 o
  -9   3   5       11.92       11.20      2.22 o
  -8   3   5      176.87      165.71      3.20 o
  -7   3   5       71.66       78.07      2.55 o
  -6   3   5       31.17       38.99      1.98 o
  -5   3   5      218.02      223.01      2.83 o
  -4   3   5      246.33      276.66      2.88 o
  -3   3   5     1465.53     1506.89     11.45 o
  -2   3   5      774.10      785.38      7.00 o
  -1   3   5      792.48      968.86      8.64 o
   0   3   5      461.42      454.69      4.80 o
   1   3   5      106.41      131.46      1.98 o
   2   3   5      448.80      510.36      5.22 o
   3   3   5       70.63       60.17      1.72 o
   4   3   5      333.85      317.80      3.18 o
   5   3   5     1101.33     1093.61      9.65 o
   6   3   5      638.93      629.16      6.07 o
   7   3   5      137.44      135.65      2.89 o
   8   3   5       36.83       36.52      2.35 o
   9   3   5      232.24      223.69      3.82 o
  10   3   5      120.83      118.29      3.26 o
  11   3   5      135.02      125.10      3.51 o
  12   3   5        0.78        0.57      4.73 o
  13   3   5       40.13       46.19      3.26 o
  14   3   5       50.14       48.88      3.49 o
  15   3   5       41.93       41.58      3.61 o
 -15   4   5        2.87       -6.46      6.46 o
 -14   4   5        3.75       -0.11      2.93 o
 -13   4   5        9.74       13.41      2.82 o
 -12   4   5       89.64       92.26      3.53 o
 -11   4   5      134.43      131.08      3.52 o
 -10   4   5      231.98      232.71      4.09 o
  -9   4   5      305.12      296.72      4.16 o
  -8   4   5      284.91      272.94      3.92 o
  -7   4   5      581.88      578.63      5.76 o
  -6   4   5     3991.46     3713.98     22.14 o
  -5   4   5     1167.08     1089.10     10.15 o
  -4   4   5      200.48      185.05      2.75 o
  -3   4   5      677.80      719.70      6.86 o
  -2   4   5     4587.55     4578.39     20.71 o
  -1   4   5     4492.63     4620.49     20.45 o
   0   4   5     5440.38     5576.07     22.23 o
   1   4   5     1247.24     1358.87     11.42 o
   2   4   5       49.56       62.87      1.89 o
   3   4   5      180.18      191.71      2.61 o
   4   4   5      192.12      207.25      2.85 o
   5   4   5       10.93       10.23      1.83 o
   6   4   5      124.47      130.79      2.78 o
   7   4   5       23.87       18.41      2.16 o
   8   4   5       97.27       96.55      2.87 o
   9   4   5      116.55      111.50      3.16 o
  10   4   5       20.93       22.15      2.53 o
  11   4   5        1.10        1.89      2.39 o
  12   4   5       56.74       55.24      3.14 o
  13   4   5       21.55       19.82      3.07 o
  14   4   5       20.68       18.10      3.16 o
  15   4   5       18.09       20.80      3.26 o
 -15   5   5        0.79        0.73      3.19 o
 -14   5   5        8.42        2.71      6.57 o
 -13   5   5        0.66       -2.91      2.91 o
 -12   5   5       15.25       16.47      2.90 o
 -11   5   5       22.53       23.51      2.74 o
 -10   5   5       82.62       87.94      3.24 o
  -9   5   5      147.38      159.90      3.51 o
  -8   5   5       44.96       41.07      2.69 o
  -7   5   5      114.46      110.65      3.03 o
  -6   5   5      311.47      307.03      3.91 o
  -5   5   5      849.06      802.15      7.83 o
  -4   5   5      530.42      511.05      5.04 o
  -3   5   5       17.64       18.14      1.81 o
  -2   5   5      264.55      249.60      3.11 o
  -1   5   5      535.76      500.28      4.94 o
   0   5   5      803.35      804.28      7.65 o
   1   5   5      516.45      493.74      4.89 o
   2   5   5     1637.91     1738.55     14.29 o
   3   5   5       52.35       58.48      2.16 o
   4   5   5      562.08      532.08      5.16 o
   5   5   5      838.22      821.49      8.01 o
   6   5   5      983.56      939.41      9.72 o
   7   5   5       10.10       14.02      2.06 o
   8   5   5       25.58       24.30      2.42 o
   9   5   5       40.16       42.51      2.71 o
  10   5   5        0.77       -0.55      4.85 o
  11   5   5       29.79       21.23      2.95 o
  12   5   5        0.01       -5.49      5.49 o
  13   5   5       12.04       14.02      2.88 o
  14   5   5       34.10       34.16      3.49 o
  15   5   5       75.84       74.98      4.32 o
 -14   6   5        3.36       -0.78      6.17 o
 -13   6   5       49.39       54.70      3.57 o
 -12   6   5       14.45        2.47      6.43 o
 -11   6   5        7.51       11.66      2.82 o
 -10   6   5        8.29       13.39      2.60 o
  -9   6   5       12.39        8.94      2.54 o
  -8   6   5       51.24       47.22      2.82 o
  -7   6   5      186.04      174.92      3.68 o
  -6   6   5       45.04       40.82      2.57 o
  -5   6   5       11.02        4.00      4.40 o
  -4   6   5      251.00      228.47      3.55 o
  -3   6   5      891.71      858.36      8.99 o
  -2   6   5      953.83      898.71      8.99 o
  -1   6   5      679.24      662.44      6.59 o
   0   6   5      596.56      551.98      5.95 o
   1   6   5      414.73      403.18      4.13 o
   2   6   5      959.51      892.57      8.99 o
   3   6   5     1075.06     1055.59     11.04 o
   4   6   5      324.41      321.38      3.94 o
   5   6   5      202.53      167.00      3.27 o
   6   6   5      713.20      685.93      6.68 o
   7   6   5      687.86      650.84      6.53 o
   8   6   5      483.69      473.80      5.51 o
   9   6   5       91.81       92.12      3.34 o
  10   6   5        3.54        5.78      2.51 o
  11   6   5      116.19      110.07      3.92 o
  12   6   5       77.55       69.32      3.75 o
  13   6   5       77.98       73.46      3.93 o
  14   6   5        7.64       -5.78      7.03 o
 -13   7   5       68.48       74.59      3.95 o
 -12   7   5       28.41       27.01      3.40 o
 -11   7   5        0.16       -1.35      2.84 o
 -10   7   5      128.13      134.95      4.03 o
  -9   7   5      462.41      468.46      5.97 o
  -8   7   5      839.39      859.96      8.56 o
  -7   7   5      403.73      388.34      5.10 o
  -6   7   5        0.13        1.19      2.37 o
  -5   7   5      343.75      348.39      4.52 o
  -4   7   5      591.03      591.32      5.98 o
  -3   7   5      171.71      188.50      3.43 o
  -2   7   5       11.50       18.50      2.12 o
  -1   7   5        0.60        3.59      3.66 o
   0   7   5        7.10       10.92      2.08 o
   1   7   5       13.74       16.21      2.16 o
   2   7   5      232.65      256.35      3.74 o
   3   7   5      178.80      187.68      3.42 o
   4   7   5       52.50       57.82      2.58 o
   5   7   5        0.74       -0.63      4.45 o
   6   7   5       29.65       23.52      2.66 o
   7   7   5       32.30       37.26      2.69 o
   8   7   5       44.55       44.36      2.93 o
   9   7   5       47.36       48.84      3.03 o
  10   7   5       16.01        4.25      5.75 o
  11   7   5        0.84       -5.71      5.71 o
  12   7   5        0.86       -3.89      5.82 o
  13   7   5        1.07        3.65      6.17 o
 -12   8   5        0.77        4.93      6.10 o
 -11   8   5       39.15       45.84      3.61 o
 -10   8   5      103.46      109.53      4.07 o
  -9   8   5       65.46       58.38      3.57 o
  -8   8   5        7.97        8.23      2.85 o
  -7   8   5       26.96       27.95      2.94 o
  -6   8   5      233.86      236.61      4.44 o
  -5   8   5       65.46       66.89      2.99 o
  -4   8   5        0.05        1.32      2.23 o
  -3   8   5       14.45       15.90      2.41 o
  -2   8   5      101.97      100.53      3.03 o
  -1   8   5       22.83       27.00      2.45 o
   0   8   5        0.55        1.43      2.18 o
   1   8   5        4.58        7.75      2.27 o
   2   8   5       99.34       96.87      3.11 o
   3   8   5      140.62      145.56      3.45 o
   4   8   5       54.58       62.94      2.80 o
   5   8   5        1.70       -0.18      4.61 o
   6   8   5      153.96      145.95      3.84 o
   7   8   5      229.84      231.10      4.59 o
   8   8   5       98.14      101.55      3.63 o
   9   8   5       15.21       11.37      2.80 o
  10   8   5        0.06       -3.48      5.61 o
  11   8   5        5.83        5.31      3.03 o
  12   8   5       27.65       22.59      3.55 o
 -11   9   5        0.10       -3.19      6.11 o
 -10   9   5        1.18       -4.52      6.49 o
  -9   9   5        0.21        4.47      2.95 o
  -8   9   5        6.35        9.41      2.95 o
  -7   9   5       86.28       86.07      3.71 o
  -6   9   5       26.86       25.04      2.95 o
  -5   9   5       29.73       31.26      2.87 o
  -4   9   5      111.96      115.46      3.63 o
  -3   9   5      242.89      237.96      4.45 o
  -2   9   5      119.52      121.62      3.53 o
  -1   9   5        7.99       11.07      2.49 o
   0   9   5       38.36       32.06      2.75 o
   1   9   5       60.07       65.98      3.05 o
   2   9   5        0.71        3.90      4.99 o
   3   9   5       27.24       29.58      2.78 o
   4   9   5      274.26      262.27      4.73 o
   5   9   5      529.99      525.33      6.26 o
   6   9   5      256.53      267.75      4.97 o
   7   9   5       72.84       72.47      3.49 o
   8   9   5       15.14       10.65      3.09 o
   9   9   5      206.36      215.00      5.10 o
  10   9   5      268.81      273.50      5.79 o
  11   9   5      104.74      107.76      4.52 o
  -9  10   5        1.20       -6.29      6.29 o
  -8  10   5        4.44        0.51      6.23 o
  -7  10   5      125.83      138.61      4.44 o
  -6  10   5      256.33      259.16      5.36 o
  -5  10   5      203.45      215.73      4.92 o
  -4  10   5       38.76       36.95      3.32 o
  -3  10   5        9.25       10.64      2.89 o
  -2  10   5      121.08      135.50      3.96 o
  -1  10   5      207.54      220.80      4.62 o
   0  10   5      129.83      130.53      4.14 o
   1  10   5       84.43       86.43      3.57 o
   2  10   5        1.49       -0.21      5.11 o
   3  10   5      129.18      125.64      4.01 o
   4  10   5      112.78      121.89      3.90 o
   5  10   5       44.73       35.39      3.35 o
   6  10   5        2.79        2.80      5.87 o
   7  10   5       32.33       28.93      3.32 o
   8  10   5        0.77       -0.76      6.29 o
   9  10   5        6.74        6.03      3.09 o
  -7  11   5        2.93       10.73      3.14 o
  -6  11   5        8.29        3.61      6.57 o
  -5  11   5       91.20       97.21      4.28 o
  -4  11   5      142.35      143.49      4.62 o
  -3  11   5      160.92      158.90      4.67 o
  -2  11   5       61.35       59.63      3.71 o
  -1  11   5        1.73        0.71      5.68 o
   0  11   5       57.69       57.12      3.59 o
   1  11   5      146.03      156.22      4.37 o
   2  11   5       89.94       95.19      3.93 o
   3  11   5       34.82       41.65      3.39 o
   4  11   5        0.03       -5.43      6.09 o
   5  11   5        5.84        5.64      3.07 o
   6  11   5        5.90       10.18      3.20 o
  -2  12   5       36.61       43.39      3.57 o
  -1  12   5        9.08       10.89      3.30 o
   0  12   5        9.96        3.69      6.23 o
   1  12   5      107.02      106.13      4.48 o
   2  12   5      165.65      184.10      5.10 o
 -16   0   6       25.66       24.83      3.63 o
 -15   0   6       15.66       21.59      3.29 o
 -14   0   6       58.00       61.91      3.44 o
 -13   0   6      149.45      135.87      4.08 o
 -12   0   6      130.72      140.03      3.67 o
 -11   0   6      185.63      188.02      3.71 o
 -10   0   6       11.08        4.00      2.12 o
  -9   0   6      517.24      478.93      4.75 o
  -8   0   6     1647.19     1571.12     15.01 o
  -7   0   6     3326.10     3131.41     19.35 o
  -6   0   6      498.85      459.69      4.51 o
  -5   0   6      712.21      745.81      7.29 o
  -4   0   6     3293.82     3147.51     15.63 o
  -3   0   6       10.34        9.54      1.09 o
  -2   0   6     1364.07     1573.28      9.86 o
  -1   0   6     5877.17     6188.00     18.59 o
   0   0   6       55.11       91.31      1.46 o
   1   0   6     2457.34     2491.57     11.95 o
   2   0   6     7706.09     7698.11     21.79 o
   3   0   6      594.00      696.91      6.35 o
   4   0   6     4323.12     4758.00     19.49 o
   5   0   6      125.18      147.30      2.33 o
   6   0   6       41.14       50.88      1.93 o
   7   0   6      159.64      183.90      2.94 o
   8   0   6     1893.72     1908.29     16.62 o
   9   0   6      206.59      212.02      3.52 o
  10   0   6        3.39        8.72      2.06 o
  11   0   6        0.01        1.17      4.06 o
  12   0   6       19.14       19.73      2.53 o
  13   0   6       70.81       73.30      3.46 o
  14   0   6       82.04       89.44      3.88 o
  15   0   6      260.30      267.57      5.69 o
  16   0   6       96.58       99.99      4.38 o
 -16   1   6       36.48       37.13      3.71 o
 -15   1   6        0.95        2.40      6.30 o
 -14   1   6        0.00        3.24      2.82 o
 -13   1   6       45.43       51.47      3.22 o
 -12   1   6       36.73       33.79      2.76 o
 -11   1   6       61.41       70.30      2.81 o
 -10   1   6      107.22      109.69      3.06 o
  -9   1   6       21.57       28.87      2.22 o
  -8   1   6      102.14      108.60      2.80 o
  -7   1   6     1925.17     1882.95     15.34 o
  -6   1   6      534.09      529.45      5.27 o
  -5   1   6       64.86       76.01      1.87 o
  -4   1   6     1054.79     1084.73      9.55 o
  -3   1   6     2915.31     3113.30     14.89 o
  -2   1   6      751.03      812.23      7.43 o
  -1   1   6      222.01      227.44      2.18 o
   0   1   6     1543.80     1751.11     10.21 o
   1   1   6     1501.44     1707.48     10.27 o
   2   1   6        6.26        8.76      1.18 o
   3   1   6      284.52      286.54      2.95 o
   4   1   6      513.61      513.40      5.36 o
   5   1   6      369.93      376.96      3.81 o
   6   1   6      300.54      314.72      3.38 o
   7   1   6      818.19      805.50      8.22 o
   8   1   6      318.78      306.68      3.94 o
   9   1   6     1281.47     1227.40     12.70 o
  10   1   6        0.23        1.99      4.46 o
  11   1   6        2.45        3.90      2.21 o
  12   1   6      176.72      183.40      4.03 o
  13   1   6      260.62      260.97      5.08 o
  14   1   6       17.37       18.51      3.09 o
  15   1   6        6.40        1.23      6.23 o
  16   1   6       10.50       17.81      3.22 o
 -16   2   6        1.23        0.53      6.64 o
 -15   2   6       18.26       23.54      3.45 o
 -14   2   6        3.29        1.34      5.74 o
 -13   2   6        4.59        5.11      5.26 o
 -12   2   6        1.06        2.24      4.83 o
 -11   2   6       86.57       90.85      3.09 o
 -10   2   6      177.27      172.13      3.51 o
  -9   2   6      377.76      384.94      4.42 o
  -8   2   6     1169.21     1101.29     11.48 o
  -7   2   6        0.75        2.60      3.78 o
  -6   2   6       18.09       24.87      1.87 o
  -5   2   6     2871.07     2756.66     16.61 o
  -4   2   6     2176.68     2032.43     13.54 o
  -3   2   6       71.03       47.46      1.56 o
  -2   2   6        2.89        6.59      1.22 o
  -1   2   6     1420.93     1455.24     10.16 o
   0   2   6     1458.20     1422.65      9.94 o
   1   2   6     1779.22     1797.89     11.23 o
   2   2   6     2422.63     2406.11     13.39 o
   3   2   6      593.85      652.66      6.61 o
   4   2   6      340.70      325.32      3.30 o
   5   2   6     1617.80     1640.05     13.23 o
   6   2   6     1887.54     1796.42     14.84 o
   7   2   6     1099.39     1069.81     10.76 o
   8   2   6       60.96       49.26      2.45 o
   9   2   6       59.79       45.27      2.51 o
  10   2   6       36.33       43.15      2.50 o
  11   2   6       25.29       28.59      2.55 o
  12   2   6       17.87       15.73      2.66 o
  13   2   6       17.84       16.40      2.85 o
  14   2   6        1.70        0.69      5.93 o
  15   2   6        6.98        3.98      6.59 o
  16   2   6        2.13        6.90      3.20 o
 -16   3   6       39.80       45.34      3.98 o
 -15   3   6       96.19      105.67      4.46 o
 -14   3   6       79.07       85.97      3.87 o
 -13   3   6        2.02        8.40      2.69 o
 -12   3   6       10.66       13.01      2.56 o
 -11   3   6        2.71       -1.59      4.63 o
 -10   3   6      145.76      136.78      3.33 o
  -9   3   6      293.59      274.49      4.00 o
  -8   3   6     1058.82      986.99      9.98 o
  -7   3   6      762.99      710.26      7.03 o
  -6   3   6       23.38       24.65      1.96 o
  -5   3   6      722.73      686.21      7.06 o
  -4   3   6      971.01      931.68      8.68 o
  -3   3   6     1085.96     1080.92     10.34 o
  -2   3   6      186.04      194.64      2.39 o
  -1   3   6      315.26      345.58      3.37 o
   0   3   6     1607.29     1702.51     11.91 o
   1   3   6     1187.36     1349.24     10.75 o
   2   3   6       42.29       63.34      1.75 o
   3   3   6      418.52      453.15      4.60 o
   4   3   6      783.37      821.51      8.34 o
   5   3   6        1.19       -3.49      3.49 o
   6   3   6      840.36      846.80      8.43 o
   7   3   6      872.06      840.56      8.14 o
   8   3   6      276.76      270.52      3.80 o
   9   3   6      178.25      180.93      3.57 o
  10   3   6      354.34      349.81      4.75 o
  11   3   6      126.16      121.04      3.54 o
  12   3   6       86.28       88.01      3.49 o
  13   3   6        0.92        0.27      2.74 o
  14   3   6        1.50        2.58      5.84 o
  15   3   6        3.20        2.30      6.24 o
 -15   4   6        9.16        6.30      3.27 o
 -14   4   6        4.35        2.04      3.07 o
 -13   4   6        1.54        5.13      2.85 o
 -12   4   6       58.13       57.17      3.31 o
 -11   4   6        4.10        1.30      4.85 o
 -10   4   6       10.61       13.98      2.41 o
  -9   4   6       31.33       35.08      2.56 o
  -8   4   6      331.81      302.68      4.19 o
  -7   4   6       78.09       78.83      2.72 o
  -6   4   6        2.07       -0.97      4.35 o
  -5   4   6        0.12       -1.90      3.65 o
  -4   4   6      138.21      128.46      2.52 o
  -3   4   6      177.28      169.71      2.62 o
  -2   4   6       68.74       67.26      2.05 o
  -1   4   6       57.29       73.34      2.06 o
   0   4   6      244.12      251.90      2.90 o
   1   4   6     2292.69     2359.66     15.36 o
   2   4   6      701.52      724.69      7.03 o
   3   4   6       62.63       84.50      2.18 o
   4   4   6      209.64      197.86      2.89 o
   5   4   6      678.46      654.58      6.40 o
   6   4   6      184.92      177.59      3.18 o
   7   4   6       45.85       51.54      2.49 o
   8   4   6        3.98        8.58      2.21 o
   9   4   6        6.45        5.32      2.27 o
  10   4   6       18.74       20.98      2.54 o
  11   4   6        6.52        5.64      2.54 o
  12   4   6       10.56        5.20      5.49 o
  13   4   6        1.69        5.20      5.83 o
  14   4   6       10.19        4.17      6.77 o
  15   4   6        0.00       -0.26      6.21 o
 -15   5   6        0.33        5.80      3.10 o
 -14   5   6       18.78       26.53      3.32 o
 -13   5   6       34.02       27.35      3.35 o
 -12   5   6       56.69       52.35      3.47 o
 -11   5   6        9.17       12.38      2.68 o
 -10   5   6       22.70       16.87      2.69 o
  -9   5   6      138.86      154.14      3.55 o
  -8   5   6      572.49      549.05      5.57 o
  -7   5   6      297.99      292.97      4.13 o
  -6   5   6      374.63      337.74      4.17 o
  -5   5   6        0.03        2.92      4.00 o
  -4   5   6      352.60      361.62      3.95 o
  -3   5   6      583.68      576.80      5.60 o
  -2   5   6      702.11      707.63      6.96 o
  -1   5   6      377.51      351.68      3.61 o
   0   5   6       21.65       21.05      1.87 o
   1   5   6      186.65      178.29      2.86 o
   2   5   6       49.55       48.80      2.14 o
   3   5   6      487.05      479.98      4.71 o
   4   5   6     1475.38     1456.39     14.51 o
   5   5   6     1366.59     1367.77     12.72 o
   6   5   6      194.47      192.22      3.47 o
   7   5   6       76.40       72.91      2.73 o
   8   5   6      449.18      427.76      5.01 o
   9   5   6      347.70      329.01      4.80 o
  10   5   6      152.18      154.97      3.80 o
  11   5   6       21.62       23.69      2.80 o
  12   5   6        0.87        2.31      2.60 o
  13   5   6       13.01       14.88      2.97 o
  14   5   6       22.55       28.61      3.39 o
 -14   6   6       10.47       -2.41      6.82 o
 -13   6   6       47.99       51.16      3.69 o
 -12   6   6       43.04       46.34      3.38 o
 -11   6   6       29.70       30.26      3.24 o
 -10   6   6        0.44       -0.80      5.62 o
  -9   6   6       70.20       66.66      3.22 o
  -8   6   6       40.07       47.27      2.78 o
  -7   6   6       67.76       64.74      2.97 o
  -6   6   6        2.12        2.13      4.75 o
  -5   6   6        8.82        3.74      4.40 o
  -4   6   6       30.70       33.16      2.37 o
  -3   6   6       14.86       13.09      2.04 o
  -2   6   6       42.61       34.13      2.20 o
  -1   6   6       33.26       31.76      2.23 o
   0   6   6       16.46       11.25      2.08 o
   1   6   6      602.73      633.50      6.24 o
   2   6   6      236.41      229.02      3.42 o
   3   6   6      251.22      236.73      3.57 o
   4   6   6       35.91       29.86      2.22 o
   5   6   6       60.13       58.07      2.52 o
   6   6   6       44.03       42.86      2.60 o
   7   6   6      143.30      133.04      3.47 o
   8   6   6      147.37      131.89      3.57 o
   9   6   6      130.14      128.85      3.57 o
  10   6   6       35.94       33.84      2.90 o
  11   6   6       12.91       14.84      2.90 o
  12   6   6        0.38       -3.76      5.87 o
  13   6   6        7.15        3.28      6.28 o
  14   6   6       10.00       15.07      3.19 o
 -13   7   6        5.17        7.43      3.26 o
 -12   7   6        0.10       -6.07      6.07 o
 -11   7   6        7.83        6.09      3.09 o
 -10   7   6       16.81       -0.22      6.58 o
  -9   7   6       17.99       21.39      3.11 o
  -8   7   6        2.49        4.21      5.60 o
  -7   7   6       82.85       75.59      3.35 o
  -6   7   6       36.88       34.11      2.62 o
  -5   7   6        0.22       -4.75      4.75 o
  -4   7   6       33.36       31.92      2.55 o
  -3   7   6        0.54        1.77      2.08 o
  -2   7   6        7.03        8.90      2.13 o
  -1   7   6      194.93      199.06      3.56 o
   0   7   6       30.60       30.37      2.40 o
   1   7   6      309.40      271.47      3.96 o
   2   7   6      164.77      170.34      3.40 o
   3   7   6       76.25       80.71      2.73 o
   4   7   6      131.80      125.99      3.24 o
   5   7   6      165.86      157.76      3.63 o
   6   7   6       69.76       66.71      3.15 o
   7   7   6       32.28       31.60      2.82 o
   8   7   6        2.55        3.49      4.94 o
   9   7   6        2.40        3.51      5.45 o
  10   7   6        0.38        5.29      5.48 o
  11   7   6       24.05       21.14      3.26 o
  12   7   6        8.43        4.03      3.01 o
  13   7   6       13.57        9.71      3.30 o
 -12   8   6       38.74       40.84      3.69 o
 -11   8   6       64.93       70.15      3.84 o
 -10   8   6       96.42       97.45      4.00 o
  -9   8   6       10.14        3.13      6.33 o
  -8   8   6       67.21       68.27      3.42 o
  -7   8   6      168.38      174.78      4.19 o
  -6   8   6      276.74      278.64      4.77 o
  -5   8   6      272.59      267.91      4.61 o
  -4   8   6      188.42      188.46      3.97 o
  -3   8   6       16.48       14.31      2.48 o
  -2   8   6        7.89        8.18      2.35 o
  -1   8   6      112.09      114.45      3.29 o
   0   8   6      260.87      266.78      4.25 o
   1   8   6       15.34       14.91      2.47 o
   2   8   6      223.98      225.03      4.12 o
   3   8   6      138.00      136.68      3.44 o
   4   8   6       54.68       51.19      2.90 o
   5   8   6        5.91        2.61      2.60 o
   6   8   6      151.58      143.99      3.96 o
   7   8   6      150.18      150.69      4.08 o
   8   8   6       52.81       55.55      3.27 o
   9   8   6        2.03       -5.85      5.85 o
  10   8   6        1.29        4.35      5.80 o
  11   8   6       21.63       19.12      3.44 o
  12   8   6       35.35       42.43      3.65 o
 -10   9   6        0.02       -6.31      6.31 o
  -9   9   6       11.62       -1.48      6.67 o
  -8   9   6        5.65       -5.89      6.63 o
  -7   9   6       34.11       35.30      3.40 o
  -6   9   6        7.54        3.67      5.93 o
  -5   9   6        7.05        1.25      6.07 o
  -4   9   6       68.24       71.59      3.51 o
  -3   9   6      133.71      132.54      3.85 o
  -2   9   6       42.95       44.95      3.07 o
  -1   9   6        8.21        7.99      2.63 o
   0   9   6        7.18        8.06      2.57 o
   1   9   6       10.62       12.26      2.66 o
   2   9   6       15.88       14.99      2.78 o
   3   9   6        7.25        3.76      5.55 o
   4   9   6       10.89       12.95      2.82 o
   5   9   6        8.21        7.50      2.80 o
   6   9   6        4.89        4.58      5.71 o
   7   9   6       35.32       38.27      3.15 o
   8   9   6       20.29       20.08      3.20 o
   9   9   6       14.62       16.73      3.42 o
  10   9   6        0.79        6.40      3.20 o
  -9  10   6       74.69       72.95      4.17 o
  -8  10   6       36.62       39.53      3.66 o
  -7  10   6        0.01        1.75      6.24 o
  -6  10   6       46.36       46.98      3.66 o
  -5  10   6      252.10      246.89      5.29 o
  -4  10   6      140.58      142.06      4.38 o
  -3  10   6        5.94        6.68      2.97 o
  -2  10   6       37.89       38.76      3.36 o
  -1  10   6      167.70      166.71      4.38 o
   0  10   6       96.94       97.91      3.86 o
   1  10   6       23.26       21.32      3.01 o
   2  10   6        9.51       11.55      2.87 o
   3  10   6        1.09       -1.34      6.15 o
   4  10   6       20.26       25.63      3.16 o
   5  10   6       42.99       39.74      3.40 o
   6  10   6       53.19       49.91      3.67 o
   7  10   6       53.37       57.51      3.79 o
   8  10   6        7.33       -5.01      6.76 o
  -6  11   6        2.14        0.27      6.54 o
  -5  11   6        7.22       -3.14      6.91 o
  -4  11   6       14.59       16.30      3.31 o
  -3  11   6        5.07        5.27      6.63 o
  -2  11   6       11.62        1.73      6.78 o
  -1  11   6        2.99        5.40      6.07 o
   0  11   6        3.27       -1.23      6.16 o
   1  11   6        1.07        4.18      5.93 o
   2  11   6        0.36        4.09      2.99 o
   3  11   6        6.19        6.29      3.02 o
   4  11   6       40.00       45.14      3.63 o
   5  11   6       81.87       86.24      4.11 o
   6  11   6      113.80      118.43      4.51 o
 -16   1   7       17.95       22.94      3.63 o
 -15   1   7        0.11       -6.30      6.30 o
 -14   1   7       40.47       41.29      3.59 o
 -13   1   7      102.19      100.89      3.87 o
 -12   1   7       53.73       51.50      3.15 o
 -11   1   7       40.38       43.17      2.78 o
 -10   1   7       12.14       11.35      2.31 o
  -9   1   7      243.89      223.77      3.75 o
  -8   1   7      100.38      101.77      2.86 o
  -7   1   7      272.33      285.42      3.61 o
  -6   1   7      255.13      266.71      3.20 o
  -5   1   7       20.55       24.08      1.55 o
  -4   1   7       13.23        9.80      1.41 o
  -3   1   7        0.36       -1.98      2.49 o
  -2   1   7      249.28      246.13      2.47 o
  -1   1   7      660.99      853.48      8.02 o
   0   1   7      253.92      254.30      2.62 o
   1   1   7      694.36      768.48      7.67 o
   2   1   7     2305.53     2674.91     14.38 o
   3   1   7      183.34      207.39      2.45 o
   4   1   7      221.85      200.08      2.57 o
   5   1   7     1347.47     1397.67     12.49 o
   6   1   7     1040.10     1021.44      9.99 o
   7   1   7      228.57      225.00      3.42 o
   8   1   7       47.99       42.51      2.49 o
   9   1   7       14.21       16.52      2.32 o
  10   1   7      359.13      340.30      4.66 o
  11   1   7      103.98      102.62      3.32 o
  12   1   7        1.79        2.88      2.52 o
  13   1   7        0.82        0.38      2.88 o
  14   1   7       60.98       67.37      3.69 o
  15   1   7       18.78       19.67      3.39 o
  16   1   7        2.26        4.98      6.43 o
 -16   2   7        3.38        5.01      3.43 o
 -15   2   7       15.55       15.30      3.51 o
 -14   2   7        3.46       -6.16      6.16 o
 -13   2   7       26.28       27.67      3.05 o
 -12   2   7      252.80      264.64      4.78 o
 -11   2   7      157.78      154.58      3.71 o
 -10   2   7      116.68      119.96      3.18 o
  -9   2   7        0.61       -3.96      4.38 o
  -8   2   7      514.87      500.89      5.09 o
  -7   2   7       95.94       95.57      2.63 o
  -6   2   7     1414.58     1319.60     13.02 o
  -5   2   7      590.09      554.36      5.40 o
  -4   2   7        4.68        2.83      1.45 o
  -3   2   7      270.57      272.69      2.79 o
  -2   2   7     1752.18     1797.14     12.35 o
  -1   2   7     1515.38     1637.65     11.48 o
   0   2   7     1299.53     1344.63     10.42 o
   1   2   7     3371.67     3836.54     17.45 o
   2   2   7     3272.33     3454.11     17.10 o
   3   2   7     1854.05     2102.05     13.99 o
   4   2   7      516.15      522.12      5.12 o
   5   2   7     1253.87     1208.46     11.99 o
   6   2   7     1460.53     1443.86     13.96 o
   7   2   7      532.88      525.24      5.20 o
   8   2   7       58.81       46.91      2.50 o
   9   2   7       46.98       51.79      2.68 o
  10   2   7        3.28       -4.76      4.76 o
  11   2   7        1.71        7.05      2.33 o
  12   2   7        0.98        0.40      5.20 o
  13   2   7        0.73        0.87      5.46 o
  14   2   7        3.34        4.04      5.99 o
  15   2   7        5.00       -4.14      6.71 o
 -15   3   7       14.20       18.55      3.45 o
 -14   3   7       10.89        8.06      3.22 o
 -13   3   7        6.73       14.39      2.90 o
 -12   3   7        0.00       -5.38      5.38 o
 -11   3   7       11.31       11.49      2.44 o
 -10   3   7        7.57        3.21      4.70 o
  -9   3   7      263.90      267.66      4.11 o
  -8   3   7      204.43      206.86      3.68 o
  -7   3   7     1002.94      963.70      9.69 o
  -6   3   7        2.87        4.09      1.93 o
  -5   3   7       31.32       40.94      1.98 o
  -4   3   7      672.28      615.09      6.20 o
  -3   3   7      817.27      799.78      8.16 o
  -2   3   7      242.64      237.76      2.78 o
  -1   3   7      435.39      497.78      5.15 o
   0   3   7       31.62       31.75      1.63 o
   1   3   7      392.82      401.73      3.86 o
   2   3   7     1026.24     1118.16     10.67 o
   3   3   7      415.59      430.45      4.20 o
   4   3   7        0.25       -0.30      3.58 o
   5   3   7      331.41      354.29      3.80 o
   6   3   7      401.64      371.38      4.03 o
   7   3   7       37.05       39.39      2.35 o
   8   3   7       36.42       37.49      2.45 o
   9   3   7        7.36        5.54      2.41 o
  10   3   7        3.89        4.76      2.39 o
  11   3   7        7.69        7.89      2.47 o
  12   3   7       15.03       22.95      2.82 o
  13   3   7       17.61       22.08      3.03 o
  14   3   7       32.05       33.24      3.49 o
  15   3   7        2.21       -3.18      6.63 o
 -15   4   7       26.17       26.89      3.85 o
 -14   4   7        3.33        3.23      6.45 o
 -13   4   7       29.96       30.78      3.34 o
 -12   4   7       24.16       28.63      3.02 o
 -11   4   7       30.42       32.67      2.87 o
 -10   4   7       14.48       11.18      2.51 o
  -9   4   7       23.92       21.52      2.49 o
  -8   4   7      180.76      177.55      3.54 o
  -7   4   7       69.18       69.22      2.68 o
  -6   4   7      120.67      131.34      2.97 o
  -5   4   7      146.92      148.03      2.93 o
  -4   4   7      751.61      723.60      7.16 o
  -3   4   7     1024.85      952.95      9.48 o
  -2   4   7      655.29      584.06      6.11 o
  -1   4   7        7.83        2.27      3.30 o
   0   4   7      416.70      430.74      4.33 o
   1   4   7      541.51      505.54      5.27 o
   2   4   7     1587.64     1593.97     13.61 o
   3   4   7      908.28      899.42      9.35 o
   4   4   7      139.78      139.27      2.77 o
   5   4   7      203.38      190.57      3.19 o
   6   4   7     1650.20     1607.03     13.84 o
   7   4   7     1437.08     1412.75     13.67 o
   8   4   7      861.70      848.58      8.64 o
   9   4   7       48.75       40.51      2.74 o
  10   4   7       10.22        8.60      2.51 o
  11   4   7      100.14      107.47      3.59 o
  12   4   7       75.08       72.49      3.53 o
  13   4   7      115.52      109.20      4.25 o
  14   4   7      121.64      130.11      4.55 o
  15   4   7       17.92       17.77      3.55 o
 -14   5   7        9.93        4.15      6.71 o
 -13   5   7       57.37       59.30      3.76 o
 -12   5   7       11.39       12.73      3.03 o
 -11   5   7       19.98       12.96      2.91 o
 -10   5   7        2.12        2.10      5.17 o
  -9   5   7       91.18       88.41      3.23 o
  -8   5   7      333.51      327.76      4.70 o
  -7   5   7      641.95      592.25      5.87 o
  -6   5   7      477.34      449.81      4.77 o
  -5   5   7       18.36       12.97      2.16 o
  -4   5   7      641.68      615.31      6.18 o
  -3   5   7      193.35      200.08      3.16 o
  -2   5   7       10.81       13.93      1.93 o
  -1   5   7       23.88       24.38      2.01 o
   0   5   7      850.72      841.52      8.36 o
   1   5   7       73.09       64.88      2.38 o
   2   5   7        0.02        0.03      1.91 o
   3   5   7      103.82       93.06      2.56 o
   4   5   7      636.70      590.74      6.09 o
   5   5   7      582.23      587.19      6.00 o
   6   5   7      384.98      383.53      4.56 o
   7   5   7       41.43       45.51      2.61 o
   8   5   7       85.02       77.65      3.00 o
   9   5   7      125.05      123.27      3.53 o
  10   5   7        1.13        2.45      2.56 o
  11   5   7       18.16       18.59      2.77 o
  12   5   7        5.34        4.11      5.30 o
  13   5   7       12.11        7.70      3.13 o
  14   5   7        0.10       -6.80      6.80 o
 -14   6   7        9.70        7.52      3.51 o
 -13   6   7        1.89       -0.51      6.14 o
 -12   6   7       41.61       43.40      3.51 o
 -11   6   7      250.41      258.21      5.08 o
 -10   6   7      320.12      319.94      5.35 o
  -9   6   7      277.58      280.96      4.87 o
  -8   6   7        0.10       -5.02      5.02 o
  -7   6   7      470.84      466.69      5.36 o
  -6   6   7     1173.39     1150.63     11.85 o
  -5   6   7      200.41      207.42      3.71 o
  -4   6   7       19.68       20.25      2.21 o
  -3   6   7      392.19      405.16      4.46 o
  -2   6   7      486.25      484.15      4.71 o
  -1   6   7        5.24       13.15      2.07 o
   0   6   7       12.90       13.77      2.13 o
   1   6   7      278.51      310.02      3.94 o
   2   6   7        2.78       -4.36      4.36 o
   3   6   7      169.08      166.28      3.24 o
   4   6   7        8.84        4.81      2.04 o
   5   6   7       13.74       17.01      2.28 o
   6   6   7       13.08       10.54      2.28 o
   7   6   7       31.00       33.16      2.68 o
   8   6   7        7.05        7.44      2.47 o
   9   6   7        4.66        2.54      5.10 o
  10   6   7       20.63       26.36      2.89 o
  11   6   7        0.11       -0.62      2.74 o
  12   6   7        3.54        6.28      2.89 o
  13   6   7       24.78       22.00      3.35 o
 -13   7   7        1.35       -6.71      6.71 o
 -12   7   7        1.41       -3.57      6.35 o
 -11   7   7        0.24        0.71      6.05 o
 -10   7   7        1.92        4.47      5.95 o
  -9   7   7        0.93       -1.68      5.67 o
  -8   7   7        0.28        3.16      5.30 o
  -7   7   7       16.94       16.25      2.72 o
  -6   7   7        0.01        2.00      2.32 o
  -5   7   7       34.99       32.59      2.51 o
  -4   7   7      178.75      161.07      3.54 o
  -3   7   7       29.76       24.47      2.33 o
  -2   7   7       37.07       33.22      2.44 o
  -1   7   7      253.40      254.82      3.93 o
   0   7   7      546.96      531.30      5.25 o
   1   7   7      289.67      295.89      4.17 o
   2   7   7      160.73      161.31      3.47 o
   3   7   7        0.24       -4.67      4.67 o
   4   7   7      453.36      437.01      5.11 o
   5   7   7      992.62      981.67      9.79 o
   6   7   7      973.85      969.02      9.94 o
   7   7   7      232.59      230.27      4.52 o
   8   7   7       35.34       36.04      2.95 o
   9   7   7      246.64      248.86      4.96 o
  10   7   7      217.82      218.62      5.03 o
  11   7   7       73.08       83.29      3.80 o
  12   7   7        3.97        3.11      5.71 o
 -12   8   7       27.89       31.83      3.67 o
 -11   8   7       26.23       31.39      3.57 o
 -10   8   7       11.57       14.62      3.35 o
  -9   8   7        4.82       10.54      2.99 o
  -8   8   7       83.74       79.81      3.61 o
  -7   8   7      163.04      170.53      4.23 o
  -6   8   7      162.56      160.13      4.14 o
  -5   8   7       96.86       97.03      3.49 o
  -4   8   7       18.14       11.58      2.60 o
  -3   8   7      157.84      166.09      3.74 o
  -2   8   7      274.59      282.27      4.42 o
  -1   8   7      336.79      338.02      4.71 o
   0   8   7      195.74      215.20      3.99 o
   1   8   7       87.23       83.21      3.17 o
   2   8   7       38.40       47.23      2.79 o
   3   8   7       54.25       52.07      2.87 o
   4   8   7      280.93      283.22      4.63 o
   5   8   7      209.81      216.19      4.42 o
   6   8   7       45.93       45.10      3.17 o
   7   8   7       33.65       38.98      3.11 o
   8   8   7      128.52      134.45      4.21 o
   9   8   7       54.35       49.47      3.55 o
  10   8   7        0.94       -1.73      6.18 o
  11   8   7        7.50       13.51      3.13 o
 -10   9   7       34.44       40.34      3.63 o
  -9   9   7      119.96      130.85      4.51 o
  -8   9   7      314.43      322.04      5.84 o
  -7   9   7      208.50      209.99      4.91 o
  -6   9   7        5.98        7.99      2.87 o
  -5   9   7      102.71      106.12      3.86 o
  -4   9   7      337.24      355.67      5.54 o
  -3   9   7      559.21      583.77      6.57 o
  -2   9   7      337.46      348.70      5.25 o
  -1   9   7      111.63      109.98      3.70 o
   0   9   7        2.66       -2.16      4.96 o
   1   9   7      315.44      314.05      5.02 o
   2   9   7      544.75      568.72      6.40 o
   3   9   7      371.33      362.67      5.51 o
   4   9   7      125.74      128.36      3.97 o
   5   9   7        0.76       -4.31      5.72 o
   6   9   7       45.89       52.22      3.38 o
   7   9   7       26.41       27.05      3.16 o
   8   9   7       16.76       13.92      3.24 o
   9   9   7        7.71        1.54      6.85 o
  10   9   7        0.43        4.59      6.61 o
  -8  10   7        1.99        4.52      6.53 o
  -7  10   7        0.90       -4.34      6.26 o
  -6  10   7        0.32        4.68      5.95 o
  -5  10   7        0.20        5.72      6.32 o
  -4  10   7        5.11        5.05      2.99 o
  -3  10   7       40.96       42.54      3.46 o
  -2  10   7       79.14       80.01      3.73 o
  -1  10   7       44.47       38.87      3.42 o
   0  10   7        3.20        2.88      2.92 o
   1  10   7       98.55       98.34      3.90 o
   2  10   7      141.61      149.12      4.29 o
   3  10   7      193.48      188.13      4.79 o
   4  10   7      101.34      109.06      3.94 o
   5  10   7        4.43       -5.77      6.18 o
   6  10   7       37.59       34.28      3.50 o
   7  10   7      163.66      158.30      4.87 o
   8  10   7      148.65      152.93      4.80 o
  -6  11   7        1.14       -2.74      6.98 o
  -5  11   7        1.81        6.32      3.24 o
  -4  11   7        6.60       10.80      3.21 o
  -3  11   7        0.97       -6.45      6.45 o
  -2  11   7        4.41        5.55      3.20 o
  -1  11   7       57.35       58.92      3.76 o
   0  11   7      117.07      124.53      4.38 o
   1  11   7       90.55       91.71      4.08 o
   2  11   7        4.31        3.03      6.26 o
   3  11   7       29.14       33.68      3.47 o
   4  11   7      132.48      137.45      4.72 o
   5  11   7      148.00      146.55      4.91 o
 -16   0   8        1.08       -6.94      6.94 o
 -15   0   8        0.02        3.03      6.28 o
 -14   0   8       26.76       20.82      3.29 o
 -13   0   8       54.76       66.85      3.51 o
 -12   0   8        1.11        5.06      5.27 o
 -11   0   8      243.48      246.60      4.38 o
 -10   0   8      437.45      456.74      5.16 o
  -9   0   8      298.10      321.79      4.24 o
  -8   0   8      345.32      350.89      4.20 o
  -7   0   8      879.14      829.79      8.63 o
  -6   0   8        0.14        2.07      3.22 o
  -5   0   8     1182.24     1196.24     11.58 o
  -4   0   8      962.91     1030.04     10.19 o
  -3   0   8       32.90       41.35      1.57 o
  -2   0   8      136.26      143.77      2.12 o
  -1   0   8      726.42      732.96      6.80 o
   0   0   8      276.54      267.88      2.68 o
   1   0   8       11.14       -1.20      2.52 o
   2   0   8      799.48      742.98      7.11 o
   3   0   8     1807.15     2058.45     13.87 o
   4   0   8     1017.57     1163.14     11.16 o
   5   0   8      577.85      532.11      5.48 o
   6   0   8     3589.82     3478.10     21.09 o
   7   0   8     4562.10     4417.27     25.22 o
   8   0   8     1953.86     1891.93     17.84 o
   9   0   8        7.82       14.54      2.20 o
  10   0   8       48.96       47.25      2.69 o
  11   0   8      181.94      171.73      3.88 o
  12   0   8       26.11       23.64      2.95 o
  13   0   8        0.75        3.71      5.35 o
  14   0   8        0.38       -5.95      6.14 o
  15   0   8        3.90        2.33      6.58 o
 -16   1   8       32.23       32.46      3.78 o
 -15   1   8       97.45      100.67      4.43 o
 -14   1   8       86.54       92.05      4.08 o
 -13   1   8        6.66        3.37      2.97 o
 -12   1   8        1.28       -0.34      2.72 o
 -11   1   8      108.95      103.77      3.42 o
 -10   1   8      307.10      308.18      4.46 o
  -9   1   8      447.97      422.67      4.83 o
  -8   1   8      591.81      564.62      5.88 o
  -7   1   8        3.34        9.24      2.12 o
  -6   1   8      897.12      841.07      8.23 o
  -5   1   8      269.79      277.71      3.14 o
  -4   1   8       28.71       52.67      1.78 o
  -3   1   8     1467.02     1621.32     12.31 o
  -2   1   8     3506.10     3774.13     17.89 o
  -1   1   8        2.76        1.83      1.29 o
   0   1   8       13.86       13.77      1.36 o
   1   1   8       35.69       52.47      1.63 o
   2   1   8        0.58       -0.73      2.76 o
   3   1   8       75.46       96.03      2.01 o
   4   1   8        0.43        6.25      1.52 o
   5   1   8       26.60       24.74      1.91 o
   6   1   8      243.46      268.46      3.41 o
   7   1   8      356.74      364.21      4.17 o
   8   1   8        7.40       10.29      2.15 o
   9   1   8       27.47       33.08      2.42 o
  10   1   8       64.51       71.52      3.02 o
  11   1   8       19.32       19.36      2.56 o
  12   1   8       92.63       96.11      3.64 o
  13   1   8       58.55       57.43      3.53 o
  14   1   8       25.09       21.50      3.32 o
  15   1   8        1.04       -0.26      3.16 o
 -15   2   8        0.71       -7.07      7.07 o
 -14   2   8       42.46       46.77      3.55 o
 -13   2   8       25.13       20.61      3.14 o
 -12   2   8       71.72       77.29      3.57 o
 -11   2   8       11.71        8.78      2.55 o
 -10   2   8        0.35        2.85      2.21 o
  -9   2   8        4.81        4.16      2.21 o
  -8   2   8      376.01      369.08      4.35 o
  -7   2   8      622.24      594.07      5.82 o
  -6   2   8      532.72      483.78      4.74 o
  -5   2   8       16.80       18.61      1.76 o
  -4   2   8      500.79      477.25      4.73 o
  -3   2   8      383.55      395.34      3.91 o
  -2   2   8       35.05       40.63      1.67 o
  -1   2   8       52.13       50.91      1.71 o
   0   2   8        9.22        6.38      1.41 o
   1   2   8       64.47       75.72      1.91 o
   2   2   8      295.74      303.61      3.03 o
   3   2   8       25.67       26.33      1.72 o
   4   2   8      451.38      479.04      4.87 o
   5   2   8      265.18      285.85      3.49 o
   6   2   8      260.23      268.01      3.59 o
   7   2   8       92.35       94.64      2.83 o
   8   2   8      109.24      121.50      3.09 o
   9   2   8      162.58      164.05      3.65 o
  10   2   8       78.71       82.97      3.07 o
  11   2   8       94.61       93.06      3.37 o
  12   2   8       11.35       16.41      2.85 o
  13   2   8       23.47       25.65      3.19 o
  14   2   8       60.70       67.20      3.77 o
  15   2   8      112.36      117.96      4.69 o
 -15   3   8       25.53       22.67      3.76 o
 -14   3   8       25.19       25.46      3.47 o
 -13   3   8       68.90       74.99      3.71 o
 -12   3   8      146.00      149.24      4.14 o
 -11   3   8       10.29        7.64      2.62 o
 -10   3   8        0.24        2.98      4.58 o
  -9   3   8       62.65       63.18      2.83 o
  -8   3   8      429.30      388.80      4.57 o
  -7   3   8      316.75      303.39      4.03 o
  -6   3   8     1052.53      974.28      9.53 o
  -5   3   8      790.56      745.45      7.27 o
  -4   3   8      184.34      180.11      2.84 o
  -3   3   8     1034.66     1100.11      9.93 o
  -2   3   8     4256.29     4149.53     20.90 o
  -1   3   8     6107.81     6250.85     25.03 o
   0   3   8     3486.34     3546.37     18.86 o
   1   3   8       56.37       64.20      1.99 o
   2   3   8      549.75      566.02      5.44 o
   3   3   8     1662.09     1616.19     13.82 o
   4   3   8     2549.40     2539.15     17.76 o
   5   3   8      817.34      903.67      8.88 o
   6   3   8        0.36        4.85      2.07 o
   7   3   8      417.90      417.32      4.62 o
   8   3   8      622.86      623.87      6.28 o
   9   3   8      419.39      413.75      5.08 o
  10   3   8        6.82        0.54      5.25 o
  11   3   8        0.01        0.10      2.49 o
  12   3   8        0.93       -1.71      5.47 o
  13   3   8       15.27       17.39      3.06 o
  14   3   8        1.42       -5.78      6.59 o
  15   3   8       38.81       39.51      3.80 o
 -15   4   8       26.56       30.83      3.71 o
 -14   4   8       17.41       13.19      3.32 o
 -13   4   8        0.48       -1.18      5.86 o
 -12   4   8       17.53       21.71      3.03 o
 -11   4   8       35.34       34.35      3.06 o
 -10   4   8       30.14       31.33      2.89 o
  -9   4   8       40.34       45.12      2.70 o
  -8   4   8       73.50       72.91      2.90 o
  -7   4   8      225.36      217.22      3.69 o
  -6   4   8       10.96       10.22      2.21 o
  -5   4   8      186.34      180.55      3.22 o
  -4   4   8      295.74      306.69      3.67 o
  -3   4   8      436.23      462.07      4.82 o
  -2   4   8      202.96      200.46      3.03 o
  -1   4   8        2.12        7.63      1.78 o
   0   4   8        7.75        6.73      1.78 o
   1   4   8      241.39      243.85      3.21 o
   2   4   8     1087.89     1119.63     10.44 o
   3   4   8      129.39      143.47      2.84 o
   4   4   8      105.62       99.95      2.66 o
   5   4   8      359.46      360.50      4.18 o
   6   4   8      721.13      660.10      6.85 o
   7   4   8       56.95       59.11      2.87 o
   8   4   8       41.92       42.58      2.71 o
   9   4   8       13.52       13.06      2.51 o
  10   4   8      125.23      112.70      3.61 o
  11   4   8       73.27       75.39      3.45 o
  12   4   8        5.15        7.81      2.80 o
  13   4   8        0.29        5.07      5.62 o
  14   4   8       22.49       23.55      3.52 o
 -14   5   8       60.62       62.13      4.08 o
 -13   5   8       36.39       38.04      3.46 o
 -12   5   8        2.70        0.69      5.95 o
 -11   5   8       22.34       28.43      3.03 o
 -10   5   8      150.47      150.63      4.02 o
  -9   5   8      128.34      131.62      3.70 o
  -8   5   8      157.37      162.92      3.76 o
  -7   5   8        2.91        0.48      4.80 o
  -6   5   8       16.00       19.20      2.29 o
  -5   5   8      147.65      149.39      3.21 o
  -4   5   8      151.39      167.61      3.24 o
  -3   5   8        8.95       17.64      2.14 o
  -2   5   8        0.62       -3.78      3.78 o
  -1   5   8       47.48       41.60      2.22 o
   0   5   8       92.56       86.77      2.59 o
   1   5   8      377.08      341.35      3.92 o
   2   5   8       25.27       20.51      2.16 o
   3   5   8      167.74      167.77      3.16 o
   4   5   8      167.02      154.00      3.18 o
   5   5   8      278.39      260.12      3.87 o
   6   5   8      159.57      142.52      3.36 o
   7   5   8       15.41       13.99      2.38 o
   8   5   8       67.41       62.43      3.03 o
   9   5   8       22.43       16.70      2.70 o
  10   5   8       64.65       57.43      3.21 o
  11   5   8      100.59      100.41      3.80 o
  12   5   8       59.26       66.34      3.55 o
  13   5   8       12.67       13.81      3.10 o
  14   5   8        0.02       -4.91      6.34 o
 -13   6   8        4.86        5.25      3.18 o
 -12   6   8        0.56       -1.47      6.11 o
 -11   6   8       13.02       15.69      3.11 o
 -10   6   8       32.49       35.10      3.21 o
  -9   6   8       40.30       45.97      3.19 o
  -8   6   8        0.47       -0.56      5.27 o
  -7   6   8       76.02       83.75      3.16 o
  -6   6   8      178.59      181.60      3.78 o
  -5   6   8       89.73       84.18      3.02 o
  -4   6   8       94.79       82.14      2.81 o
  -3   6   8        0.16        3.78      4.13 o
  -2   6   8       15.15       19.60      2.25 o
  -1   6   8       12.57       12.13      2.26 o
   0   6   8      296.31      301.55      4.00 o
   1   6   8      179.21      189.42      3.41 o
   2   6   8      323.30      322.89      4.13 o
   3   6   8      328.05      327.01      4.18 o
   4   6   8       90.51       94.62      2.89 o
   5   6   8        0.02       -2.40      4.35 o
   6   6   8      149.27      147.45      3.55 o
   7   6   8      337.45      327.32      4.83 o
   8   6   8      160.15      157.67      3.88 o
   9   6   8       16.08        9.25      2.83 o
  10   6   8       20.19       19.52      2.95 o
  11   6   8       17.90       21.61      2.95 o
  12   6   8       22.38       25.98      3.32 o
  13   6   8        7.96        0.53      6.61 o
 -12   7   8        0.67       -6.60      6.60 o
 -11   7   8        9.41       10.32      3.13 o
 -10   7   8        1.23        2.95      2.98 o
  -9   7   8        8.28        8.64      2.96 o
  -8   7   8       45.91       51.29      3.25 o
  -7   7   8       78.00       78.49      3.36 o
  -6   7   8       51.81       45.75      2.93 o
  -5   7   8       18.34       11.07      2.53 o
  -4   7   8       98.67      101.43      3.20 o
  -3   7   8        9.38        7.85      2.29 o
  -2   7   8        2.63        3.22      4.40 o
  -1   7   8       19.74       19.96      2.39 o
   0   7   8       60.99       58.00      2.68 o
   1   7   8       93.74       94.26      3.01 o
   2   7   8       42.65       39.95      2.62 o
   3   7   8       13.63       11.78      2.42 o
   4   7   8       71.13       75.30      2.96 o
   5   7   8      172.75      158.46      3.88 o
   6   7   8       46.26       48.35      3.10 o
   7   7   8       20.10       16.42      2.87 o
   8   7   8        2.23       -1.93      2.78 o
   9   7   8       28.41       24.77      3.09 o
  10   7   8      101.23      106.08      4.07 o
  11   7   8       24.24       26.31      3.27 o
  12   7   8        2.62        5.41      3.07 o
 -11   8   8       80.89       82.38      4.32 o
 -10   8   8       86.10       94.06      4.13 o
  -9   8   8        6.39        6.84      3.08 o
  -8   8   8        0.78       -2.48      5.70 o
  -7   8   8       24.58       26.54      3.01 o
  -6   8   8       98.64      106.31      3.67 o
  -5   8   8      211.84      200.80      4.35 o
  -4   8   8       78.05       81.79      3.38 o
  -3   8   8       41.45       40.05      2.94 o
  -2   8   8        5.45        6.89      2.37 o
  -1   8   8        0.78       -3.43      4.92 o
   0   8   8        2.92       -3.78      4.88 o
   1   8   8      136.99      131.06      3.69 o
   2   8   8      409.82      410.90      5.36 o
   3   8   8      199.03      203.75      4.17 o
   4   8   8       10.80        2.70      5.60 o
   5   8   8      158.61      148.21      4.08 o
   6   8   8      324.84      315.94      5.31 o
   7   8   8      165.25      166.67      4.43 o
   8   8   8       54.66       53.38      3.57 o
   9   8   8       17.73       17.64      3.29 o
  10   8   8        3.15        3.64      3.07 o
  11   8   8        3.45       -2.16      6.71 o
 -10   9   8       12.17        6.30      6.87 o
  -9   9   8       25.48       18.90      3.61 o
  -8   9   8       32.78       31.52      3.60 o
  -7   9   8       43.91       43.51      3.60 o
  -6   9   8        3.74        5.38      2.91 o
  -5   9   8        0.16        3.09      2.82 o
  -4   9   8        0.08        2.15      5.48 o
  -3   9   8        1.79       -0.84      5.64 o
  -2   9   8        0.49        7.02      2.74 o
  -1   9   8        0.32        4.50      5.38 o
   0   9   8        6.16        1.63      5.74 o
   1   9   8        0.00        3.48      5.40 o
   2   9   8       24.82       24.86      3.11 o
   3   9   8       10.72       12.09      2.91 o
   4   9   8       16.79       18.83      3.08 o
   5   9   8        2.83        2.01      6.20 o
   6   9   8        2.73        1.50      3.09 o
   7   9   8       14.20       12.42      3.28 o
   8   9   8        0.01        6.30      6.45 o
   9   9   8        1.58        2.12      6.29 o
  10   9   8       19.73       15.72      3.60 o
  -8  10   8       10.50       14.53      3.38 o
  -7  10   8       17.59       16.02      3.47 o
  -6  10   8       41.86       47.61      3.68 o
  -5  10   8       37.09       37.59      3.63 o
  -4  10   8       15.49        9.38      3.39 o
  -3  10   8       31.09       26.00      3.51 o
  -2  10   8       19.99       20.10      3.18 o
  -1  10   8        0.14        1.04      2.97 o
   0  10   8       24.82       29.83      3.26 o
   1  10   8      102.38       99.41      4.11 o
   2  10   8      163.35      164.02      4.62 o
   3  10   8       35.85       34.11      3.48 o
   4  10   8        1.13        6.68      3.08 o
   5  10   8        0.23        6.05      6.14 o
   6  10   8        6.20       -4.68      6.59 o
   7  10   8        0.43        2.97      6.12 o
   8  10   8        1.07        0.00      6.52 o
  -5  11   8       12.29       14.95      3.46 o
  -4  11   8        7.58        0.55      7.19 o
  -3  11   8      106.00      105.96      4.54 o
  -2  11   8      204.11      217.09      5.33 o
  -1  11   8      117.98      114.77      4.60 o
   0  11   8       49.17       52.57      3.82 o
   1  11   8       10.64       12.59      3.32 o
   2  11   8       14.77        5.29      7.05 o
   3  11   8       94.67       89.29      4.34 o
   4  11   8       84.03       82.28      4.28 o
   5  11   8       50.69       41.40      4.07 o
 -15   1   9       11.49       18.44      3.47 o
 -14   1   9       89.39       98.25      4.23 o
 -13   1   9       92.13       82.55      4.01 o
 -12   1   9        6.60        2.26      5.60 o
 -11   1   9        0.12        4.14      4.98 o
 -10   1   9       53.37       50.79      2.77 o
  -9   1   9      177.88      168.32      3.55 o
  -8   1   9        3.49        4.36      2.19 o
  -7   1   9      679.59      626.40      6.42 o
  -6   1   9       43.66       46.17      2.31 o
  -5   1   9      125.08      134.06      2.54 o
  -4   1   9       25.35       29.43      1.77 o
  -3   1   9        0.20        7.01      1.50 o
  -2   1   9      115.83      108.69      2.19 o
  -1   1   9      391.46      401.88      4.13 o
   0   1   9     1893.13     2053.02     13.93 o
   1   1   9      773.63      855.33      8.13 o
   2   1   9        3.89        6.96      1.57 o
   3   1   9      835.22      850.76      8.60 o
   4   1   9      228.45      227.86      2.99 o
   5   1   9       52.04       55.14      2.25 o
   6   1   9      144.91      124.81      2.93 o
   7   1   9      132.76      127.50      3.07 o
   8   1   9        2.39        0.00      4.30 o
   9   1   9        2.29        2.44      4.48 o
  10   1   9        1.83       -1.42      4.88 o
  11   1   9        0.94        1.36      4.92 o
  12   1   9        5.35        7.83      2.85 o
  13   1   9       21.34       15.68      3.16 o
  14   1   9        4.60        3.26      3.18 o
  15   1   9        1.26       -6.55      6.55 o
 -15   2   9        4.46       12.28      3.20 o
 -14   2   9        0.02        1.48      5.88 o
 -13   2   9       12.62       11.86      3.16 o
 -12   2   9        6.03        0.21      5.51 o
 -11   2   9       42.60       42.95      2.92 o
 -10   2   9       41.27       39.02      2.73 o
  -9   2   9       10.94       12.60      2.32 o
  -8   2   9       89.89       77.89      2.82 o
  -7   2   9      220.04      202.92      3.48 o
  -6   2   9     1496.11     1375.44     12.42 o
  -5   2   9      314.20      314.91      3.64 o
  -4   2   9       21.85       20.04      1.86 o
  -3   2   9       13.68        9.71      1.76 o
  -2   2   9       15.69       23.04      1.75 o
  -1   2   9      186.44      196.66      2.70 o
   0   2   9        5.17        2.88      3.10 o
   1   2   9      473.69      440.94      4.50 o
   2   2   9     1688.22     1733.46     13.82 o
   3   2   9      961.62      952.88      9.42 o
   4   2   9      545.42      594.90      5.98 o
   5   2   9       25.19       31.13      2.14 o
   6   2   9      494.38      455.18      4.58 o
   7   2   9      883.74      874.53      8.93 o
   8   2   9     1217.53     1178.89     11.90 o
   9   2   9      561.33      525.81      5.68 o
  10   2   9        1.84        0.91      2.43 o
  11   2   9      157.19      166.28      4.19 o
  12   2   9      137.62      126.65      4.08 o
  13   2   9      116.02      114.43      4.25 o
  14   2   9       13.86        1.78      7.15 o
  15   2   9        8.50        7.94      3.45 o
 -15   3   9        1.45        3.32      3.34 o
 -14   3   9        1.61       10.09      3.11 o
 -13   3   9        2.55        4.72      6.07 o
 -12   3   9        4.51        1.09      5.88 o
 -11   3   9        0.16       -5.39      5.39 o
 -10   3   9        0.01       -1.85      4.48 o
  -9   3   9       13.47        9.74      2.45 o
  -8   3   9        0.16       -4.39      4.71 o
  -7   3   9       66.51       67.61      2.60 o
  -6   3   9       50.73       44.54      2.45 o
  -5   3   9       28.07       28.12      2.16 o
  -4   3   9      389.86      380.09      3.98 o
  -3   3   9      180.63      185.46      2.98 o
  -2   3   9       37.26       41.77      2.09 o
  -1   3   9      240.12      238.98      3.09 o
   0   3   9      723.46      685.40      6.60 o
   1   3   9        4.86        7.38      1.81 o
   2   3   9        0.19        3.33      3.65 o
   3   3   9      160.48      163.21      2.89 o
   4   3   9      974.90      936.07      9.12 o
   5   3   9      755.51      771.68      7.36 o
   6   3   9      786.38      771.48      7.69 o
   7   3   9      202.02      192.45      3.63 o
   8   3   9      101.21      102.53      3.24 o
   9   3   9        2.56        3.32      4.87 o
  10   3   9      117.60      114.29      3.60 o
  11   3   9        9.72       11.66      2.74 o
  12   3   9       20.27       16.83      3.15 o
  13   3   9        3.30        0.73      6.14 o
  14   3   9        3.52       -6.69      6.69 o
  15   3   9       10.30        9.82      3.53 o
 -14   4   9       12.99       12.32      3.61 o
 -13   4   9       36.62       33.33      3.57 o
 -12   4   9      124.87      123.34      4.21 o
 -11   4   9      315.01      318.98      5.39 o
 -10   4   9      255.59      234.54      4.60 o
  -9   4   9      102.86       96.17      3.37 o
  -8   4   9       15.37       11.51      2.41 o
  -7   4   9       61.41       59.91      2.80 o
  -6   4   9      738.67      717.79      7.19 o
  -5   4   9     1141.23     1082.19     10.46 o
  -4   4   9      513.67      506.74      4.91 o
  -3   4   9       13.40        7.40      2.10 o
  -2   4   9      705.92      710.77      7.28 o
  -1   4   9     1220.37     1301.31     11.58 o
   0   4   9      844.74      883.76      8.64 o
   1   4   9     2164.46     2254.13     17.27 o
   2   4   9      536.32      564.91      5.48 o
   3   4   9      477.90      502.94      5.06 o
   4   4   9       78.78       82.30      2.72 o
   5   4   9      481.63      440.22      4.69 o
   6   4   9      279.16      290.24      4.17 o
   7   4   9      252.21      236.70      4.06 o
   8   4   9        9.01       11.80      2.41 o
   9   4   9       73.95       70.16      3.15 o
  10   4   9       28.25       28.96      2.97 o
  11   4   9       16.32       11.83      2.99 o
  12   4   9        8.02       12.96      2.94 o
  13   4   9        0.99       -5.55      6.12 o
  14   4   9        3.27        3.81      6.33 o
 -14   5   9        5.54        2.64      3.55 o
 -13   5   9       10.46        5.93      6.83 o
 -12   5   9       38.27       38.92      3.47 o
 -11   5   9        0.48       -4.24      5.54 o
 -10   5   9        2.84        4.00      2.76 o
  -9   5   9      162.26      166.19      4.11 o
  -8   5   9      223.91      200.64      4.19 o
  -7   5   9      126.91      127.62      3.41 o
  -6   5   9       21.03       19.84      2.42 o
  -5   5   9      249.08      241.39      3.91 o
  -4   5   9     1400.13     1299.85     13.19 o
  -3   5   9      945.59      885.81      8.80 o
  -2   5   9        6.57        8.31      2.14 o
  -1   5   9      261.61      247.36      3.67 o
   0   5   9      830.21      790.40      7.59 o
   1   5   9      373.68      351.18      4.20 o
   2   5   9      156.47      156.10      3.21 o
   3   5   9       69.04       67.80      2.60 o
   4   5   9       86.76       81.76      2.76 o
   5   5   9       48.30       42.78      2.62 o
   6   5   9       16.48       20.94      2.43 o
   7   5   9      113.39      119.36      3.36 o
   8   5   9       59.70       61.33      3.02 o
   9   5   9       15.13       17.44      2.80 o
  10   5   9        8.82       10.21      2.86 o
  11   5   9        0.40        0.69      5.47 o
  12   5   9        4.71        2.95      5.96 o
  13   5   9        1.41        0.80      6.16 o
 -13   6   9        0.45        6.01      6.64 o
 -12   6   9        0.27        5.61      6.45 o
 -11   6   9        0.32        0.18      3.07 o
 -10   6   9        1.29        3.01      2.89 o
  -9   6   9        0.33        2.72      5.18 o
  -8   6   9       32.68       38.72      2.86 o
  -7   6   9        1.78        1.76      2.43 o
  -6   6   9       42.97       39.65      2.75 o
  -5   6   9       97.39       86.36      3.05 o
  -4   6   9       95.74       92.35      3.04 o
  -3   6   9      420.44      406.96      4.83 o
  -2   6   9     1154.23     1143.35     11.40 o
  -1   6   9      646.84      598.29      5.99 o
   0   6   9        0.47       -3.56      4.49 o
   1   6   9        0.12        1.65      4.49 o
   2   6   9      239.07      224.38      3.80 o
   3   6   9      527.00      504.41      5.25 o
   4   6   9      393.69      401.08      4.87 o
   5   6   9      142.04      146.74      3.44 o
   6   6   9       38.76       31.93      2.72 o
   7   6   9      376.73      343.96      5.14 o
   8   6   9      284.29      291.72      4.99 o
   9   6   9       39.09       37.30      3.14 o
  10   6   9        2.36       -0.91      6.11 o
  11   6   9       23.11       16.65      3.33 o
  12   6   9       57.06       62.51      3.82 o
  13   6   9       45.03       44.27      3.90 o
 -12   7   9       64.55       69.14      4.19 o
 -11   7   9        0.23       -1.27      6.66 o
 -10   7   9       75.43       77.17      3.87 o
  -9   7   9      297.54      295.50      5.50 o
  -8   7   9      379.19      391.14      5.79 o
  -7   7   9      218.89      208.62      4.50 o
  -6   7   9       46.70       48.00      2.99 o
  -5   7   9       36.26       38.95      2.82 o
  -4   7   9      307.28      297.45      4.73 o
  -3   7   9      395.56      403.43      5.08 o
  -2   7   9      189.29      203.18      3.94 o
  -1   7   9       58.86       57.20      2.78 o
   0   7   9        0.10       -0.67      4.37 o
   1   7   9        0.10        1.85      4.70 o
   2   7   9       14.17       19.60      2.54 o
   3   7   9      158.69      166.42      3.73 o
   4   7   9      115.25      116.13      3.49 o
   5   7   9       16.01       15.51      2.70 o
   6   7   9       58.00       58.36      3.22 o
   7   7   9      192.41      192.77      4.40 o
   8   7   9       75.32       67.96      3.57 o
   9   7   9        1.40        1.45      2.89 o
  10   7   9       13.10       12.49      3.25 o
  11   7   9        2.90       -2.35      6.33 o
  12   7   9        0.76       -4.74      6.96 o
 -11   8   9        6.86        4.74      3.43 o
 -10   8   9        8.71        7.02      3.30 o
  -9   8   9       10.75        6.16      6.67 o
  -8   8   9       11.32        5.39      6.04 o
  -7   8   9        4.42        6.03      2.89 o
  -6   8   9        0.70        0.16      2.81 o
  -5   8   9       13.47       10.00      2.91 o
  -4   8   9       50.44       54.45      3.12 o
  -3   8   9        0.28        1.75      4.92 o
  -2   8   9       42.47       36.68      3.03 o
  -1   8   9       79.95       94.75      3.38 o
   0   8   9      149.02      151.63      3.80 o
   1   8   9        8.51       12.51      2.68 o
   2   8   9       49.22       58.25      3.19 o
   3   8   9      119.24      119.59      3.79 o
   4   8   9      284.75      289.33      4.95 o
   5   8   9      137.56      136.98      4.07 o
   6   8   9        8.01       -0.22      5.97 o
   7   8   9      149.68      145.53      4.36 o
   8   8   9      337.89      335.02      5.87 o
   9   8   9      195.28      194.53      5.06 o
  10   8   9        0.61        4.50      6.35 o
  11   8   9       41.57       44.05      3.85 o
  -9   9   9       17.30       19.00      3.41 o
  -8   9   9       10.19        9.98      3.30 o
  -7   9   9        1.38       -1.23      6.57 o
  -6   9   9        2.81        4.75      5.74 o
  -5   9   9        9.75        7.01      3.00 o
  -4   9   9       19.94       20.39      3.09 o
  -3   9   9        1.30       -4.81      5.77 o
  -2   9   9       38.93       31.23      3.34 o
  -1   9   9      308.35      323.66      5.37 o
   0   9   9      360.45      368.24      5.73 o
   1   9   9      138.33      137.68      4.19 o
   2   9   9       37.86       30.19      3.18 o
   3   9   9       64.23       57.31      3.63 o
   4   9   9      401.95      402.17      6.17 o
   5   9   9      466.66      468.49      6.64 o
   6   9   9      365.18      369.03      6.11 o
   7   9   9       58.37       63.88      3.87 o
   8   9   9       29.88       31.69      3.69 o
   9   9   9       88.03       88.32      4.36 o
  -7  10   9       21.60       24.81      3.61 o
  -6  10   9       80.54       80.50      4.17 o
  -5  10   9      182.62      191.23      5.06 o
  -4  10   9      175.33      172.99      4.99 o
  -3  10   9       19.52       14.50      3.40 o
  -2  10   9       31.29       28.59      3.50 o
  -1  10   9      204.98      197.32      5.02 o
   0  10   9      246.66      255.38      5.28 o
   1  10   9       42.39       41.67      3.51 o
   2  10   9        0.96       -2.91      6.25 o
   3  10   9        8.67        5.66      6.38 o
   4  10   9       22.27       21.00      3.33 o
   5  10   9       18.24       19.95      3.42 o
   6  10   9        7.21       -0.80      6.74 o
   7  10   9        0.01        4.48      3.21 o
  -4  11   9       84.94       90.20      4.42 o
  -3  11   9       75.33       74.71      4.20 o
  -2  11   9       29.51       31.44      3.68 o
  -1  11   9        0.21       -1.87      6.32 o
   0  11   9        5.01       -3.21      7.09 o
   1  11   9       24.54       26.04      3.46 o
   2  11   9       28.05       33.10      3.51 o
   3  11   9       23.01       23.62      3.59 o
   4  11   9       32.75       27.92      3.69 o
 -15   0  10        4.62        1.75      3.40 o
 -14   0  10       13.09       10.63      3.29 o
 -13   0  10       52.29       49.33      3.53 o
 -12   0  10      311.19      310.39      5.47 o
 -11   0  10       37.43       34.50      2.92 o
 -10   0  10        3.59       -0.18      4.71 o
  -9   0  10      128.50      123.70      3.28 o
  -8   0  10      801.38      755.28      7.48 o
  -7   0  10      364.50      305.91      3.99 o
  -6   0  10      127.79      115.26      2.73 o
  -5   0  10       74.83       71.94      2.26 o
  -4   0  10      355.90      375.15      3.83 o
  -3   0  10      796.67      828.19      8.72 o
  -2   0  10      388.76      360.62      3.77 o
  -1   0  10      624.81      581.92      5.86 o
   0   0  10       13.24        1.43      3.28 o
   1   0  10      168.77      192.84      2.68 o
   2   0  10      527.20      551.04      5.43 o
   3   0  10      580.41      662.50      6.57 o
   4   0  10      152.72      158.33      2.82 o
   5   0  10       56.60       68.45      2.41 o
   6   0  10       60.49       56.75      2.45 o
   7   0  10       30.46       36.04      2.31 o
   8   0  10        1.23        2.79      4.23 o
   9   0  10      245.98      258.02      4.31 o
  10   0  10      365.01      371.03      5.19 o
  11   0  10      260.05      273.47      4.88 o
  12   0  10       20.33       14.05      3.07 o
  13   0  10       52.31       49.69      3.63 o
  14   0  10      139.97      144.50      4.87 o
  15   0  10       80.97       98.93      4.50 o
 -15   1  10       21.00       22.19      3.58 o
 -14   1  10        4.93        3.65      3.37 o
 -13   1  10       38.89       39.41      3.51 o
 -12   1  10      260.08      242.13      5.09 o
 -11   1  10      216.95      210.48      4.56 o
 -10   1  10       96.92       96.46      3.28 o
  -9   1  10       12.14       10.32      2.33 o
  -8   1  10      227.72      210.69      3.74 o
  -7   1  10       31.05       33.16      2.45 o
  -6   1  10      857.03      845.79      8.36 o
  -5   1  10      188.23      186.30      3.08 o
  -4   1  10       47.51       38.75      1.98 o
  -3   1  10      418.32      470.94      4.65 o
  -2   1  10     2736.39     2808.48     17.74 o
  -1   1  10     1152.01     1166.76     11.45 o
   0   1  10      785.87      740.74      7.39 o
   1   1  10       66.27       73.49      2.22 o
   2   1  10      110.97      139.13      2.52 o
   3   1  10       23.78       22.97      1.94 o
   4   1  10      774.45      725.58      7.21 o
   5   1  10     1116.33     1147.05     11.42 o
   6   1  10      503.96      480.57      4.76 o
   7   1  10       11.77       10.10      2.31 o
   8   1  10      342.74      328.71      4.48 o
   9   1  10      226.29      219.62      4.12 o
  10   1  10       34.93       25.59      2.74 o
  11   1  10        4.53        5.02      2.70 o
  12   1  10       52.54       57.76      3.50 o
  13   1  10       95.64       83.34      4.02 o
  14   1  10       49.35       54.15      3.76 o
  15   1  10       18.68       15.23      3.61 o
 -15   2  10        0.08       -0.55      6.38 o
 -14   2  10        1.96        3.32      6.48 o
 -13   2  10        7.42        1.65      6.34 o
 -12   2  10        0.64       -1.31      5.60 o
 -11   2  10       23.45       20.16      2.88 o
 -10   2  10       49.75       53.98      2.91 o
  -9   2  10       70.96       69.56      2.98 o
  -8   2  10       81.43       79.20      2.88 o
  -7   2  10       63.46       55.34      2.53 o
  -6   2  10      163.65      152.60      3.18 o
  -5   2  10      130.78      147.44      3.03 o
  -4   2  10     1527.56     1528.16     14.56 o
  -3   2  10     2442.90     2477.75     17.70 o
  -2   2  10     2076.67     2048.69     15.74 o
  -1   2  10       45.01       54.29      2.17 o
   0   2  10     1905.68     1977.69     15.22 o
   1   2  10     1968.80     1994.41     15.38 o
   2   2  10     1776.09     1707.16     14.64 o
   3   2  10       22.66       34.01      2.10 o
   4   2  10      212.46      210.20      3.26 o
   5   2  10     1004.03      966.58      9.63 o
   6   2  10     1476.12     1363.18     13.32 o
   7   2  10      603.52      598.21      6.11 o
   8   2  10      181.06      160.64      3.78 o
   9   2  10       21.13       21.22      2.66 o
  10   2  10        6.91        5.34      2.60 o
  11   2  10       40.58       34.32      3.34 o
  12   2  10        2.45       -1.80      5.68 o
  13   2  10        4.22        1.22      6.16 o
  14   2  10        6.64        3.69      6.69 o
 -15   3  10       60.84       54.80      4.29 o
 -14   3  10       98.22       95.28      4.43 o
 -13   3  10      112.20      113.78      4.37 o
 -12   3  10       35.08       36.02      3.38 o
 -11   3  10       21.19       20.26      2.97 o
 -10   3  10      152.92      142.25      3.82 o
  -9   3  10      325.09      302.35      4.61 o
  -8   3  10      602.15      546.47      5.59 o
  -7   3  10      118.49       98.90      3.06 o
  -6   3  10      110.86      108.91      2.85 o
  -5   3  10       17.72       11.29      2.13 o
  -4   3  10       69.49       64.95      2.43 o
  -3   3  10        4.79       -1.08      4.01 o
  -2   3  10       10.50       13.24      1.93 o
  -1   3  10      155.93      154.11      2.87 o
   0   3  10       67.18       61.25      2.33 o
   1   3  10      724.69      736.61      7.26 o
   2   3  10      296.97      295.79      3.61 o
   3   3  10       32.26       28.19      2.15 o
   4   3  10      251.07      272.34      3.71 o
   5   3  10      113.36      107.51      2.94 o
   6   3  10      122.26      122.57      3.18 o
   7   3  10        2.57        0.16      4.84 o
   8   3  10       18.17       17.29      2.57 o
   9   3  10       64.86       61.20      3.03 o
  10   3  10        1.63        2.77      5.07 o
  11   3  10       84.34       93.21      3.72 o
  12   3  10      115.75      119.63      4.17 o
  13   3  10      110.50      101.70      4.37 o
  14   3  10       21.19       17.70      3.60 o
 -14   4  10        3.14        3.40      3.38 o
 -13   4  10       13.38        5.06      6.90 o
 -12   4  10       11.36        3.05      6.55 o
 -11   4  10       27.02       21.61      3.22 o
 -10   4  10       10.07       11.22      2.78 o
  -9   4  10       16.94       12.87      2.68 o
  -8   4  10        3.37        1.93      4.73 o
  -7   4  10      110.88      102.62      3.17 o
  -6   4  10      320.87      296.99      4.27 o
  -5   4  10       25.06       25.99      2.40 o
  -4   4  10      239.92      223.34      3.68 o
  -3   4  10      200.03      216.51      3.50 o
  -2   4  10      122.42      131.50      2.96 o
  -1   4  10      137.25      146.54      3.05 o
   0   4  10      775.02      783.34      7.90 o
   1   4  10       56.95       67.78      2.60 o
   2   4  10      118.89      129.52      2.99 o
   3   4  10        0.95        3.20      4.55 o
   4   4  10      259.52      242.96      3.73 o
   5   4  10      187.70      189.51      3.59 o
   6   4  10      300.78      297.23      4.38 o
   7   4  10      147.64      152.22      3.61 o
   8   4  10       31.10       26.57      2.74 o
   9   4  10       30.34       31.92      2.92 o
  10   4  10        6.53        9.20      2.81 o
  11   4  10        8.75       11.43      2.90 o
  12   4  10        0.17        1.22      5.82 o
  13   4  10        0.01        0.86      3.20 o
  14   4  10        0.48       -1.70      3.40 o
 -13   5  10       39.04       35.83      3.89 o
 -12   5  10       44.27       46.31      3.71 o
 -11   5  10       23.69       27.76      3.31 o
 -10   5  10        5.11        3.47      5.92 o
  -9   5  10       59.53       59.42      3.25 o
  -8   5  10      212.37      202.12      4.23 o
  -7   5  10      207.84      210.20      4.10 o
  -6   5  10      148.29      142.34      3.47 o
  -5   5  10       51.64       50.52      2.74 o
  -4   5  10       20.90       15.75      2.45 o
  -3   5  10       28.03       33.23      2.65 o
  -2   5  10      437.03      429.05      4.70 o
  -1   5  10     1141.46     1170.29     11.09 o
   0   5  10      962.14      965.02      9.24 o
   1   5  10      421.52      413.39      4.59 o
   2   5  10      210.49      216.59      3.69 o
   3   5  10      398.79      399.86      4.67 o
   4   5  10      854.41      841.98      8.58 o
   5   5  10      597.96      599.14      5.76 o
   6   5  10       63.87       67.70      2.99 o
   7   5  10        1.66        3.11      4.86 o
   8   5  10       99.78       94.86      3.53 o
   9   5  10      237.79      235.63      4.77 o
  10   5  10       64.64       71.30      3.60 o
  11   5  10       28.44       34.54      3.30 o
  12   5  10        1.12       -1.54      6.22 o
  13   5  10        0.12       -5.22      6.63 o
 -13   6  10       22.71       20.23      3.79 o
 -12   6  10       29.59       20.93      3.82 o
 -11   6  10        3.48       -7.15      7.15 o
 -10   6  10        0.16       -6.52      6.53 o
  -9   6  10       54.53       58.90      3.49 o
  -8   6  10       72.06       70.74      3.35 o
  -7   6  10       63.69       65.22      3.22 o
  -6   6  10        3.66        5.92      2.51 o
  -5   6  10        2.07       -3.53      5.00 o
  -4   6  10        8.32        8.99      2.33 o
  -3   6  10        6.22        2.47      2.35 o
  -2   6  10        2.11       -4.53      4.53 o
  -1   6  10       10.55        4.12      4.75 o
   0   6  10       76.51       87.77      2.97 o
   1   6  10       15.32       17.46      2.40 o
   2   6  10       39.01       38.81      2.58 o
   3   6  10        1.25        2.00      4.66 o
   4   6  10        0.78        2.58      4.69 o
   5   6  10       24.74       28.20      2.66 o
   6   6  10       15.31       11.55      2.67 o
   7   6  10       11.03       13.87      2.72 o
   8   6  10       28.07       29.61      3.01 o
   9   6  10       12.65       -2.91      6.25 o
  10   6  10      104.28      106.90      4.11 o
  11   6  10       22.34       18.32      3.45 o
  12   6  10        0.50       -1.90      6.51 o
 -12   7  10        5.49        4.03      3.57 o
 -11   7  10        5.09        5.59      6.70 o
 -10   7  10        3.40        0.00      6.62 o
  -9   7  10       10.57        9.19      3.28 o
  -8   7  10        5.68        2.25      6.36 o
  -7   7  10       33.82       34.65      3.13 o
  -6   7  10       27.18       27.02      2.93 o
  -5   7  10       56.73       44.92      3.03 o
  -4   7  10        0.07       -0.38      5.19 o
  -3   7  10        3.34        9.38      2.44 o
  -2   7  10       13.37       16.27      2.60 o
  -1   7  10       13.66       20.13      2.54 o
   0   7  10       45.02       44.24      2.76 o
   1   7  10        0.01       -1.65      2.41 o
   2   7  10       72.56       77.47      3.13 o
   3   7  10       57.55       60.38      3.10 o
   4   7  10       21.04       20.58      2.66 o
   5   7  10       17.84       15.80      2.84 o
   6   7  10        0.02       -0.26      2.82 o
   7   7  10        0.22        3.92      5.51 o
   8   7  10       13.83       19.37      3.11 o
   9   7  10        1.23        3.39      6.18 o
  10   7  10        0.94       -3.24      3.24 o
  11   7  10        2.18        0.82      7.01 o
 -11   8  10       36.35       34.93      3.84 o
 -10   8  10       43.35       47.91      3.78 o
  -9   8  10       56.20       55.88      3.96 o
  -8   8  10       24.71       22.61      3.28 o
  -7   8  10       19.50       15.97      3.20 o
  -6   8  10      149.32      144.40      4.36 o
  -5   8  10      187.09      184.23      4.52 o
  -4   8  10      102.44      100.27      3.85 o
  -3   8  10       66.87       66.70      3.36 o
  -2   8  10        3.34       -3.03      5.50 o
  -1   8  10        2.90        0.60      5.68 o
   0   8  10      134.71      139.40      4.00 o
   1   8  10      479.80      479.40      6.03 o
   2   8  10      306.64      311.51      5.20 o
   3   8  10      137.35      132.44      4.00 o
   4   8  10       25.28       23.70      3.19 o
   5   8  10        4.91        6.66      3.00 o
   6   8  10        1.07        3.66      5.78 o
   7   8  10       23.11       22.80      3.38 o
   8   8  10       78.92       75.45      3.98 o
   9   8  10       87.69       89.32      4.46 o
  10   8  10        0.17        1.39      6.36 o
  -9   9  10        1.80        2.87      3.32 o
  -8   9  10       15.28       12.84      3.45 o
  -7   9  10       13.38        3.59      6.67 o
  -6   9  10        4.61        8.72      3.15 o
  -5   9  10        0.67       -4.79      6.23 o
  -4   9  10        0.24        5.60      6.05 o
  -3   9  10       16.84       14.62      3.33 o
  -2   9  10       43.55       46.84      3.59 o
  -1   9  10       52.56       57.40      3.64 o
   0   9  10       57.85       55.73      3.72 o
   1   9  10        5.67       10.00      3.02 o
   2   9  10        9.72       11.02      2.97 o
   3   9  10        2.23        7.71      3.05 o
   4   9  10       23.42       21.55      3.53 o
   5   9  10       33.60       39.88      3.59 o
   6   9  10       33.43       31.17      3.59 o
   7   9  10        0.23        0.26      6.55 o
   8   9  10        3.54        4.08      7.46 o
   9   9  10        4.61        8.24      3.46 o
  -7  10  10        1.70       -5.94      6.88 o
  -6  10  10        4.72        2.46      6.85 o
  -5  10  10       33.24       31.25      3.73 o
  -4  10  10      128.98      117.94      4.72 o
  -3  10  10      203.85      194.77      5.08 o
  -2  10  10      120.57      113.43      4.34 o
  -1  10  10       14.66       19.65      3.39 o
   0  10  10       17.69       22.59      3.44 o
   1  10  10      130.79      128.99      4.56 o
   2  10  10      129.42      135.82      4.54 o
   3  10  10       31.39       29.75      3.61 o
   4  10  10        2.90        6.41      3.15 o
   5  10  10       38.68       43.66      3.72 o
   6  10  10       82.47       76.70      4.27 o
  -3  11  10        0.55       -1.21      3.42 o
  -2  11  10        1.34       -0.56      6.64 o
  -1  11  10        4.49        1.67      7.15 o
   0  11  10       41.68       40.48      3.92 o
   1  11  10       10.91        3.90      6.84 o
   2  11  10       12.62       19.33      3.40 o
   3  11  10       35.01       34.71      3.84 o
 -15   1  11       25.20       20.95      3.73 o
 -14   1  11       49.32       50.36      3.88 o
 -13   1  11       16.94       16.61      3.35 o
 -12   1  11       21.45       20.06      3.22 o
 -11   1  11        3.35        2.97      2.84 o
 -10   1  11       13.21       16.15      2.53 o
  -9   1  11      137.07      123.52      3.40 o
  -8   1  11      142.85      138.32      3.31 o
  -7   1  11      428.10      418.08      4.70 o
  -6   1  11       27.02       25.20      2.31 o
  -5   1  11        3.37       -0.13      3.79 o
  -4   1  11       26.43       28.90      2.07 o
  -3   1  11       18.63       20.20      2.00 o
  -2   1  11       69.42       71.70      2.33 o
  -1   1  11       87.16       79.54      2.47 o
   0   1  11      726.85      747.49      7.11 o
   1   1  11      139.31      144.86      2.76 o
   2   1  11       59.76       72.18      2.32 o
   3   1  11        8.10        4.89      1.87 o
   4   1  11      184.34      174.20      3.15 o
   5   1  11      385.34      393.33      4.34 o
   6   1  11      330.94      334.05      4.27 o
   7   1  11      206.26      205.73      3.80 o
   8   1  11        8.41        5.14      2.45 o
   9   1  11       89.83       79.84      3.30 o
  10   1  11       94.98       96.10      3.50 o
  11   1  11       15.17       15.77      2.84 o
  12   1  11       10.66       12.88      3.16 o
  13   1  11        0.16       -1.00      6.20 o
  14   1  11        0.01       -4.04      6.86 o
 -15   2  11        8.39        0.86      6.97 o
 -14   2  11        1.07        3.70      6.32 o
 -13   2  11        4.67       -6.57      6.57 o
 -12   2  11        1.76        5.66      5.95 o
 -11   2  11      102.70      109.90      3.73 o
 -10   2  11       77.98       78.68      3.29 o
  -9   2  11       95.58       93.66      3.26 o
  -8   2  11      147.58      137.65      3.42 o
  -7   2  11        7.94       13.46      2.25 o
  -6   2  11       53.77       54.81      2.57 o
  -5   2  11      317.61      321.63      4.07 o
  -4   2  11      973.65      986.06      9.65 o
  -3   2  11      865.93      848.79      8.72 o
  -2   2  11        7.91        9.63      2.02 o
  -1   2  11      534.58      553.30      5.62 o
   0   2  11     2058.81     2093.70     16.56 o
   1   2  11     2954.38     2895.23     19.40 o
   2   2  11      171.06      181.30      3.11 o
   3   2  11        0.22        2.16      2.02 o
   4   2  11       98.70       93.93      2.79 o
   5   2  11      353.27      324.82      4.12 o
   6   2  11       36.38       35.33      2.62 o
   7   2  11       75.82       72.60      2.91 o
   8   2  11      111.18      114.83      3.40 o
   9   2  11       35.32       32.39      2.82 o
  10   2  11       91.97       94.36      3.61 o
  11   2  11       66.26       67.16      3.57 o
  12   2  11       31.78       38.58      3.33 o
  13   2  11        4.94        7.40      3.09 o
  14   2  11       24.66       27.93      3.61 o
 -14   3  11       12.21        8.24      3.51 o
 -13   3  11       37.78       40.84      3.61 o
 -12   3  11       28.06       33.61      3.25 o
 -11   3  11        0.46       -2.35      5.86 o
 -10   3  11       13.89       12.95      2.72 o
  -9   3  11       55.20       53.69      3.02 o
  -8   3  11        4.17        1.54      4.73 o
  -7   3  11       54.43       56.35      2.86 o
  -6   3  11      131.29      126.15      3.28 o
  -5   3  11       84.53       81.64      2.76 o
  -4   3  11       83.08       78.22      2.70 o
  -3   3  11      685.17      694.90      7.09 o
  -2   3  11     1165.08     1246.33     11.93 o
  -1   3  11      479.18      479.18      4.95 o
   0   3  11       98.55      102.56      2.81 o
   1   3  11       47.79       45.21      2.45 o
   2   3  11        0.11       -0.89      4.18 o
   3   3  11      490.94      500.86      5.18 o
   4   3  11       35.64       40.77      2.43 o
   5   3  11        2.15       -0.36      2.20 o
   6   3  11       91.89       93.83      3.01 o
   7   3  11      386.18      362.25      4.83 o
   8   3  11        5.05       -5.10      5.10 o
   9   3  11        8.66        9.10      2.59 o
  10   3  11       23.15       23.08      2.95 o
  11   3  11        0.48        3.36      5.73 o
  12   3  11        6.49        4.34      6.17 o
  13   3  11       16.77        9.75      3.47 o
  14   3  11        4.31        5.32      6.51 o
 -14   4  11       10.45        5.82      7.01 o
 -13   4  11       28.74       27.95      3.64 o
 -12   4  11        8.38        6.07      3.20 o
 -11   4  11        0.09       -3.13      5.58 o
 -10   4  11       11.14       13.49      2.82 o
  -9   4  11        3.31       -1.75      5.20 o
  -8   4  11        2.91        4.00      4.64 o
  -7   4  11        2.68       -0.85      4.85 o
  -6   4  11        8.04       10.79      2.37 o
  -5   4  11        3.83        2.12      4.23 o
  -4   4  11      300.13      292.29      4.10 o
  -3   4  11     1034.11     1023.62     10.34 o
  -2   4  11     1581.92     1502.44     13.51 o
  -1   4  11      805.41      767.12      7.51 o
   0   4  11      321.27      312.96      4.07 o
   1   4  11     1819.60     1766.14     16.87 o
   2   4  11     2337.33     2247.90     19.07 o
   3   4  11      867.70      820.60      8.05 o
   4   4  11       26.52       28.72      2.46 o
   5   4  11        6.29        0.78      4.73 o
   6   4  11       93.35       89.67      2.95 o
   7   4  11      127.40      120.05      3.42 o
   8   4  11      142.52      132.65      3.79 o
   9   4  11      222.84      209.24      4.50 o
  10   4  11       23.32       24.10      3.07 o
  11   4  11        9.82        5.07      6.26 o
  12   4  11       29.41       31.34      3.52 o
  13   4  11       92.09       87.09      4.39 o
 -13   5  11       42.96       46.10      3.94 o
 -12   5  11       42.43       48.94      3.69 o
 -11   5  11        0.72       -4.25      6.23 o
 -10   5  11       41.35       39.05      3.33 o
  -9   5  11      119.85      123.12      3.92 o
  -8   5  11      176.32      163.71      4.12 o
  -7   5  11       69.59       64.82      3.08 o
  -6   5  11        0.20        0.52      4.55 o
  -5   5  11       55.12       53.11      2.74 o
  -4   5  11       71.24       71.02      2.87 o
  -3   5  11      292.78      272.43      4.07 o
  -2   5  11       85.72       87.58      2.87 o
  -1   5  11       16.59       17.62      2.33 o
   0   5  11        2.80        6.98      2.16 o
   1   5  11       29.31       30.82      2.43 o
   2   5  11        4.04        2.68      2.20 o
   3   5  11        8.74       18.26      2.25 o
   4   5  11       42.97       40.37      2.51 o
   5   5  11       18.26       21.52      2.41 o
   6   5  11      134.46      119.54      3.53 o
   7   5  11      187.47      190.03      4.06 o
   8   5  11       54.60       50.58      3.26 o
   9   5  11       40.65       44.95      3.22 o
  10   5  11       91.83       90.71      3.90 o
  11   5  11       84.95       80.65      3.96 o
  12   5  11       26.23       30.74      3.53 o
  13   5  11        2.58        3.34      6.43 o
 -12   6  11       67.55       66.02      4.00 o
 -11   6  11      214.31      214.40      5.38 o
 -10   6  11      280.54      279.80      5.51 o
  -9   6  11       62.59       58.24      3.58 o
  -8   6  11        2.11        4.42      2.72 o
  -7   6  11       15.83       19.38      2.72 o
  -6   6  11      159.76      155.99      3.90 o
  -5   6  11      365.56      345.59      4.91 o
  -4   6  11      241.39      246.15      4.25 o
  -3   6  11        1.06       -3.57      4.73 o
  -2   6  11      182.18      179.92      3.71 o
  -1   6  11      385.19      393.00      4.85 o
   0   6  11      134.85      142.93      3.45 o
   1   6  11        9.27       10.05      2.42 o
   2   6  11       23.15       24.20      2.45 o
   3   6  11       17.13       17.99      2.48 o
   4   6  11       19.76       23.39      2.67 o
   5   6  11       91.70       95.12      3.30 o
   6   6  11       84.13       82.58      3.39 o
   7   6  11       18.32       18.48      2.83 o
   8   6  11       29.97       26.74      3.11 o
   9   6  11        6.55       10.89      3.10 o
  10   6  11       13.43       12.96      3.24 o
  11   6  11        5.24        8.64      3.22 o
  12   6  11       21.66       21.57      3.67 o
 -11   7  11        0.14       -5.16      6.69 o
 -10   7  11        1.11        0.13      3.29 o
  -9   7  11        0.01       -0.79      3.09 o
  -8   7  11        2.05        5.08      5.84 o
  -7   7  11       15.54       12.86      3.01 o
  -6   7  11       19.71       19.51      2.89 o
  -5   7  11        8.69        3.60      5.39 o
  -4   7  11       29.33       29.77      2.74 o
  -3   7  11       49.19       38.95      2.92 o
  -2   7  11        7.70        9.16      2.47 o
  -1   7  11       19.04       20.29      2.64 o
   0   7  11      224.99      209.85      4.22 o
   1   7  11      295.45      290.36      4.65 o
   2   7  11       75.98       76.72      3.25 o
   3   7  11        0.55        3.62      5.05 o
   4   7  11      166.45      176.68      4.16 o
   5   7  11      332.48      326.06      5.31 o
   6   7  11      414.48      423.72      5.97 o
   7   7  11      276.72      271.04      5.26 o
   8   7  11       29.33       29.27      3.24 o
   9   7  11       24.09       18.88      3.43 o
  10   7  11      179.56      178.03      5.11 o
  11   7  11      153.74      161.74      5.18 o
 -10   8  11       20.81       21.49      3.69 o
  -9   8  11       25.73       27.10      3.53 o
  -8   8  11       10.46       16.30      3.35 o
  -7   8  11        4.65        1.44      6.38 o
  -6   8  11       68.59       69.05      3.55 o
  -5   8  11      133.55      134.84      4.29 o
  -4   8  11      100.84       98.43      3.93 o
  -3   8  11        1.42        7.43      2.87 o
  -2   8  11      183.14      189.95      4.40 o
  -1   8  11      423.47      412.15      5.86 o
   0   8  11      315.91      336.78      5.30 o
   1   8  11       94.37       92.09      3.76 o
   2   8  11       35.83       34.49      3.20 o
   3   8  11      142.30      139.22      4.20 o
   4   8  11       86.28       85.90      3.82 o
   5   8  11       55.57       57.08      3.40 o
   6   8  11        0.01        3.30      5.68 o
   7   8  11       17.39       13.48      3.36 o
   8   8  11       12.87       12.76      3.33 o
   9   8  11       12.08       11.38      3.49 o
  10   8  11        0.18       -1.56      3.38 o
  -8   9  11       51.40       56.44      4.04 o
  -7   9  11      100.44       90.73      4.40 o
  -6   9  11      193.71      196.44      5.27 o
  -5   9  11       64.80       59.54      3.80 o
  -4   9  11       34.25       37.29      3.50 o
  -3   9  11      308.31      325.93      5.91 o
  -2   9  11      644.98      667.93      7.77 o
  -1   9  11      359.41      356.47      5.93 o
   0   9  11       11.53       13.53      3.16 o
   1   9  11       39.89       45.06      3.53 o
   2   9  11      210.83      215.92      5.06 o
   3   9  11      308.08      311.60      5.77 o
   4   9  11      118.92      123.98      4.31 o
   5   9  11        5.84       -5.26      6.74 o
   6   9  11       14.52        8.99      3.41 o
   7   9  11       53.00       54.80      3.90 o
   8   9  11        8.84       11.19      3.43 o
  -6  10  11       21.72       21.72      3.71 o
  -5  10  11        0.91        1.37      3.41 o
  -4  10  11        3.29        1.07      6.94 o
  -3  10  11       59.67       67.11      4.09 o
  -2  10  11      144.00      148.95      4.92 o
  -1  10  11       71.27       73.86      3.95 o
   0  10  11       18.54       20.66      3.35 o
   1  10  11       37.80       41.62      3.67 o
   2  10  11      200.43      204.17      5.31 o
   3  10  11      147.00      155.16      4.86 o
   4  10  11       37.49       35.86      3.67 o
   5  10  11        0.17       -4.70      6.67 o
   6  10  11       18.36       22.50      3.52 o
 -14   0  12        5.87       -0.80      6.36 o
 -13   0  12       17.09       19.98      3.22 o
 -12   0  12        0.72        3.67      5.74 o
 -11   0  12        0.66        1.48      5.20 o
 -10   0  12      121.74      112.92      3.63 o
  -9   0  12      195.24      191.79      3.88 o
  -8   0  12       33.32       37.27      2.50 o
  -7   0  12       16.08       12.72      2.20 o
  -6   0  12      338.39      333.78      4.28 o
  -5   0  12      682.97      738.04      7.46 o
  -4   0  12     1049.95     1078.37     11.31 o
  -3   0  12      932.01     1011.83     10.68 o
  -2   0  12      518.84      488.37      4.87 o
  -1   0  12       39.01       34.33      2.16 o
   0   0  12      965.48      947.43      9.04 o
   1   0  12     1216.17     1197.03     11.27 o
   2   0  12     2019.52     1983.11     16.85 o
   3   0  12       36.16       51.73      2.45 o
   4   0  12      116.01      101.49      2.76 o
   5   0  12      356.60      331.14      4.17 o
   6   0  12     1085.55      999.48      9.89 o
   7   0  12      515.87      525.52      5.51 o
   8   0  12      478.00      468.80      5.53 o
   9   0  12      169.16      159.97      3.92 o
  10   0  12        2.96        2.87      5.18 o
  11   0  12       91.76      111.83      3.90 o
  12   0  12       88.20       81.99      3.90 o
  13   0  12       52.60       57.75      3.94 o
  14   0  12       23.15       23.50      3.63 o
 -14   1  12       52.75       58.69      3.96 o
 -13   1  12       50.09       53.73      3.73 o
 -12   1  12        2.34        0.93      6.24 o
 -11   1  12       52.92       51.57      3.27 o
 -10   1  12      126.62      115.25      3.71 o
  -9   1  12       64.94       59.94      2.93 o
  -8   1  12       25.11       14.59      2.52 o
  -7   1  12      115.33      117.46      3.17 o
  -6   1  12      119.12      114.72      3.05 o
  -5   1  12       13.18       14.16      2.13 o
  -4   1  12      171.27      174.40      3.13 o
  -3   1  12       82.82       81.31      2.55 o
  -2   1  12       45.08       46.04      2.35 o
  -1   1  12      301.57      312.13      3.71 o
   0   1  12      408.91      416.79      4.27 o
   1   1  12       63.82       69.43      2.60 o
   2   1  12      387.48      377.51      4.13 o
   3   1  12      255.79      275.92      3.71 o
   4   1  12      517.39      503.17      4.84 o
   5   1  12      165.74      175.91      3.38 o
   6   1  12        8.42       13.14      2.20 o
   7   1  12       26.75       30.06      2.53 o
   8   1  12      421.85      416.97      5.29 o
   9   1  12      138.92      136.09      3.85 o
  10   1  12        0.08        4.13      5.49 o
  11   1  12      141.34      150.05      4.37 o
  12   1  12      120.87      125.96      4.44 o
  13   1  12       99.64      104.91      4.45 o
  14   1  12        7.40        4.47      7.07 o
 -14   2  12        0.98        4.93      3.26 o
 -13   2  12       57.01       45.99      3.83 o
 -12   2  12      184.78      192.14      4.91 o
 -11   2  12       93.83       86.57      3.88 o
 -10   2  12        0.21        4.98      2.58 o
  -9   2  12       47.21       47.19      2.95 o
  -8   2  12      199.80      188.93      3.84 o
  -7   2  12       54.53       55.13      2.77 o
  -6   2  12       27.74       27.63      2.42 o
  -5   2  12       41.29       32.74      2.41 o
  -4   2  12       70.25       64.40      2.62 o
  -3   2  12       45.35       53.62      2.47 o
  -2   2  12      151.83      141.75      3.07 o
  -1   2  12      180.19      179.39      3.26 o
   0   2  12       16.59       16.38      2.27 o
   1   2  12      220.07      222.16      3.51 o
   2   2  12       87.90       83.78      2.79 o
   3   2  12      200.72      212.90      3.48 o
   4   2  12       73.66       73.63      2.74 o
   5   2  12        0.72       -0.44      4.50 o
   6   2  12       16.08       19.37      2.36 o
   7   2  12       44.19       45.61      2.70 o
   8   2  12        6.48        9.24      2.53 o
   9   2  12       15.60       21.67      2.74 o
  10   2  12      135.62      131.78      4.07 o
  11   2  12      155.35      154.79      4.48 o
  12   2  12       30.71       21.02      3.49 o
  13   2  12        0.18       -6.87      6.87 o
  14   2  12       29.57       30.76      3.91 o
 -14   3  12       18.37       27.01      3.63 o
 -13   3  12       41.37       40.60      3.84 o
 -12   3  12       46.08       45.04      3.60 o
 -11   3  12       93.29       93.05      3.98 o
 -10   3  12       62.82       64.20      3.37 o
  -9   3  12       17.40       17.29      2.74 o
  -8   3  12       23.16       20.19      2.68 o
  -7   3  12      206.17      204.70      4.07 o
  -6   3  12     1359.63     1288.58     12.63 o
  -5   3  12     1051.96      981.92      9.84 o
  -4   3  12      686.16      692.23      7.10 o
  -3   3  12        3.65        2.21      2.28 o
  -2   3  12     1857.04     1805.42     17.06 o
  -1   3  12     3149.97     3113.57     21.99 o
   0   3  12     2764.86     2699.03     20.38 o
   1   3  12     1039.74     1040.90     10.27 o
   2   3  12      261.31      255.33      3.83 o
   3   3  12      747.77      739.85      7.20 o
   4   3  12     1001.74      951.30      9.47 o
   5   3  12      467.03      457.80      5.07 o
   6   3  12       83.86       85.91      3.11 o
   7   3  12       15.19       14.93      2.56 o
   8   3  12        2.49        2.37      2.53 o
   9   3  12       23.16       22.52      2.93 o
  10   3  12       87.62       81.98      3.67 o
  11   3  12       24.33       26.72      3.32 o
  12   3  12        0.01       -2.27      6.65 o
  13   3  12        6.89        5.95      6.90 o
 -13   4  12       29.92       27.49      3.82 o
 -12   4  12       29.21       25.46      3.56 o
 -11   4  12        0.85        1.83      3.17 o
 -10   4  12       21.93       21.22      3.11 o
  -9   4  12      194.04      192.04      4.43 o
  -8   4  12      152.13      139.77      3.90 o
  -7   4  12       52.59       54.10      2.93 o
  -6   4  12       71.64       75.81      2.98 o
  -5   4  12        0.05        1.31      4.56 o
  -4   4  12      287.50      276.29      4.20 o
  -3   4  12      629.25      626.17      6.22 o
  -2   4  12      790.71      772.00      7.56 o
  -1   4  12       99.38      101.99      3.02 o
   0   4  12       97.34       98.55      3.01 o
   1   4  12      272.72      255.22      3.96 o
   2   4  12       39.92       40.46      2.63 o
   3   4  12       31.26       25.73      2.53 o
   4   4  12        4.81        2.88      4.57 o
   5   4  12        1.89       -1.34      4.71 o
   6   4  12        7.22       11.18      2.41 o
   7   4  12       76.97       75.82      3.24 o
   8   4  12       47.13       44.57      3.16 o
   9   4  12        4.10        4.25      2.88 o
  10   4  12       19.34       21.16      3.16 o
  11   4  12       14.81       16.69      3.26 o
  12   4  12       10.31       10.89      3.30 o
  13   4  12        1.17       -3.63      6.94 o
 -13   5  12       25.64       21.03      3.88 o
 -12   5  12       11.30       10.21      3.56 o
 -11   5  12        1.09        3.48      6.25 o
 -10   5  12       26.16       24.14      3.44 o
  -9   5  12       39.74       40.78      3.44 o
  -8   5  12      126.61      128.92      3.99 o
  -7   5  12       23.57       23.60      2.80 o
  -6   5  12       43.19       44.16      2.92 o
  -5   5  12        5.19       -3.73      5.04 o
  -4   5  12        8.96       15.23      2.45 o
  -3   5  12       79.71       74.30      3.01 o
  -2   5  12      125.56      127.52      3.39 o
  -1   5  12      111.72      105.97      3.17 o
   0   5  12        0.66       -0.63      4.45 o
   1   5  12        1.04       -2.08      4.53 o
   2   5  12        1.42       -0.82      4.46 o
   3   5  12        3.03       -4.83      4.83 o
   4   5  12        3.00       -2.04      2.36 o
   5   5  12       31.32       32.24      2.69 o
   6   5  12      100.07       96.10      3.42 o
   7   5  12      107.87       97.91      3.66 o
   8   5  12       46.26       57.07      3.26 o
   9   5  12       14.84       10.43      3.09 o
  10   5  12        2.19       -7.05      7.05 o
  11   5  12       35.24       34.07      3.61 o
  12   5  12       79.41       83.52      4.40 o
 -12   6  12        7.11        3.08      7.29 o
 -11   6  12       23.07       20.97      3.65 o
 -10   6  12       30.97       33.25      3.53 o
  -9   6  12        7.78        2.58      6.37 o
  -8   6  12        0.19        4.23      2.87 o
  -7   6  12       14.10       11.94      2.84 o
  -6   6  12       23.57       22.44      3.02 o
  -5   6  12      105.32      104.03      3.61 o
  -4   6  12       35.74       44.55      2.89 o
  -3   6  12       19.41       18.10      2.70 o
  -2   6  12        0.44        6.28      2.39 o
  -1   6  12       54.78       53.63      2.97 o
   0   6  12      153.16      149.39      3.68 o
   1   6  12      340.77      332.61      4.85 o
   2   6  12      421.82      415.82      5.26 o
   3   6  12      155.97      147.20      3.76 o
   4   6  12        1.86        3.61      2.59 o
   5   6  12       35.87       30.92      2.91 o
   6   6  12      123.03      114.09      3.90 o
   7   6  12       99.35       96.74      3.71 o
   8   6  12       22.44       20.86      3.19 o
   9   6  12       46.69       51.76      3.71 o
  10   6  12        2.69       -2.81      6.30 o
  11   6  12        1.48       -1.90      6.84 o
 -11   7  12        0.24       -4.51      6.70 o
 -10   7  12        1.39        5.33      6.34 o
  -9   7  12        8.11        3.10      3.34 o
  -8   7  12       25.94       19.01      3.46 o
  -7   7  12       11.37       20.28      3.03 o
  -6   7  12        0.08       -5.97      5.97 o
  -5   7  12        0.66       -1.91      5.66 o
  -4   7  12        5.66        2.11      2.85 o
  -3   7  12       61.18       59.96      3.30 o
  -2   7  12       38.43       32.12      3.12 o
  -1   7  12       58.38       62.77      3.38 o
   0   7  12       13.68        5.07      5.72 o
   1   7  12       15.79       15.25      2.88 o
   2   7  12       41.40       47.06      3.13 o
   3   7  12       20.83       17.25      2.94 o
   4   7  12       40.44       40.07      3.24 o
   5   7  12       17.85       16.68      3.02 o
   6   7  12        0.01        0.90      5.87 o
   7   7  12        0.48       -5.95      5.95 o
   8   7  12       19.06       18.71      3.36 o
   9   7  12       46.02       39.33      3.75 o
  10   7  12        4.11        6.36      3.42 o
  -9   8  12       21.40       19.78      3.54 o
  -8   8  12        4.16        0.00      6.47 o
  -7   8  12        5.15        9.34      3.17 o
  -6   8  12        8.16        4.89      3.23 o
  -5   8  12       38.29       39.13      3.63 o
  -4   8  12      250.57      249.48      5.27 o
  -3   8  12      361.00      356.37      5.89 o
  -2   8  12      238.73      232.94      5.04 o
  -1   8  12       17.31       15.38      3.34 o
   0   8  12      148.28      153.53      4.41 o
   1   8  12      186.06      188.56      4.65 o
   2   8  12      107.67      105.36      4.01 o
   3   8  12       30.23       28.00      3.35 o
   4   8  12        7.57        8.47      3.16 o
   5   8  12        5.96        9.82      3.19 o
   6   8  12       21.66       15.23      3.28 o
   7   8  12       45.88       52.24      3.73 o
   8   8  12       52.76       54.16      3.99 o
   9   8  12        2.49       -7.23      7.23 o
  -8   9  12        9.89       12.53      3.43 o
  -7   9  12       52.39       58.02      4.12 o
  -6   9  12       47.69       44.21      3.98 o
  -5   9  12       32.58       30.35      3.73 o
  -4   9  12        0.03        4.34      6.25 o
  -3   9  12       20.97       20.40      3.50 o
  -2   9  12        8.11        7.65      3.42 o
  -1   9  12        2.67        2.20      6.39 o
   0   9  12        0.82        2.69      3.16 o
   1   9  12        0.02       -4.42      6.53 o
   2   9  12       19.57       16.76      3.53 o
   3   9  12       15.44       11.23      3.48 o
   4   9  12       15.95       15.93      3.45 o
   5   9  12        1.09        3.71      6.82 o
   6   9  12        3.15       -6.92      6.92 o
   7   9  12       11.16        5.39      3.60 o
  -5  10  12        8.22       10.59      3.60 o
  -4  10  12       27.29       34.54      3.78 o
  -3  10  12       39.45       39.14      3.97 o
  -2  10  12       31.09       28.46      3.73 o
  -1  10  12        8.81        7.00      3.44 o
   0  10  12        4.13        9.36      3.50 o
   1  10  12       55.67       53.81      4.03 o
   2  10  12       67.47       66.29      4.23 o
   3  10  12       72.99       73.90      4.26 o
   4  10  12       30.72       32.74      3.82 o
   5  10  12        3.29        2.33      6.94 o
 -14   1  13       22.40       19.43      3.72 o
 -13   1  13       20.59       27.68      3.40 o
 -12   1  13       52.60       56.42      3.78 o
 -11   1  13        5.27        7.44      3.02 o
 -10   1  13        0.16       -0.43      5.33 o
  -9   1  13       44.33       47.24      3.01 o
  -8   1  13      129.92      130.44      3.59 o
  -7   1  13      281.96      302.08      4.53 o
  -6   1  13      307.26      325.60      4.46 o
  -5   1  13      500.65      493.88      5.19 o
  -4   1  13        2.34       -4.29      4.52 o
  -3   1  13      683.01      679.30      6.84 o
  -2   1  13     1625.31     1659.02     16.48 o
  -1   1  13     1591.72     1517.48     13.50 o
   0   1  13      192.99      199.21      3.59 o
   1   1  13      399.58      402.70      4.52 o
   2   1  13      106.62      101.36      3.09 o
   3   1  13      187.61      171.79      3.51 o
   4   1  13        0.02        0.00      4.49 o
   5   1  13       26.85       27.74      2.48 o
   6   1  13        3.23       -1.52      4.69 o
   7   1  13        3.35        4.16      5.06 o
   8   1  13       30.74       30.89      3.00 o
   9   1  13       38.85       38.62      3.09 o
  10   1  13        1.40        3.34      5.63 o
  11   1  13       28.46       24.78      3.49 o
  12   1  13       82.89       78.21      4.29 o
  13   1  13       22.20       26.44      3.72 o
 -14   2  13        1.17       -2.62      7.25 o
 -13   2  13        1.55       -0.82      6.85 o
 -12   2  13        0.18       -5.80      6.78 o
 -11   2  13        5.40        8.93      3.05 o
 -10   2  13        0.05        3.07      5.64 o
  -9   2  13        4.99        4.81      2.71 o
  -8   2  13        0.62        2.44      2.49 o
  -7   2  13       10.92        4.13      2.54 o
  -6   2  13        5.72        2.03      4.81 o
  -5   2  13        1.12        0.80      2.26 o
  -4   2  13       60.09       62.08      2.81 o
  -3   2  13       50.13       52.86      2.72 o
  -2   2  13      236.41      251.25      3.84 o
  -1   2  13      163.72      172.27      3.38 o
   0   2  13        0.54       -0.14      4.52 o
   1   2  13       71.92       67.57      2.81 o
   2   2  13      444.18      461.70      4.94 o
   3   2  13     1273.50     1262.24     13.20 o
   4   2  13      504.13      513.55      5.32 o
   5   2  13      118.55      120.32      3.32 o
   6   2  13       13.84       15.59      2.49 o
   7   2  13      317.39      313.67      4.84 o
   8   2  13      166.69      168.34      4.12 o
   9   2  13      123.79      121.40      4.09 o
  10   2  13       27.45       27.42      3.25 o
  11   2  13        5.09       -4.63      6.96 o
  12   2  13       27.24       32.92      3.76 o
  13   2  13       40.69       32.68      4.08 o
 -13   3  13        0.15        0.28      3.44 o
 -12   3  13       11.14       11.00      3.34 o
 -11   3  13        9.73       11.24      3.19 o
 -10   3  13        5.69       -3.61      6.19 o
  -9   3  13        2.23        9.40      2.77 o
  -8   3  13       26.11       25.78      2.80 o
  -7   3  13       20.56       22.87      2.68 o
  -6   3  13        2.75       -5.12      5.25 o
  -5   3  13       42.79       46.48      2.77 o
  -4   3  13       75.48       76.36      2.99 o
  -3   3  13      320.79      310.73      4.25 o
  -2   3  13      241.73      251.82      4.00 o
  -1   3  13        0.19       -4.47      4.65 o
   0   3  13      308.19      302.55      4.22 o
   1   3  13      622.62      635.37      6.50 o
   2   3  13       19.58       12.70      2.54 o
   3   3  13       85.16       75.85      2.97 o
   4   3  13      285.62      275.41      4.27 o
   5   3  13      281.76      271.94      4.44 o
   6   3  13      108.22       98.95      3.38 o
   7   3  13       93.20       92.51      3.48 o
   8   3  13       13.68        7.65      2.96 o
   9   3  13       10.85       10.69      3.01 o
  10   3  13       79.55       84.72      3.92 o
  11   3  13       70.70       68.26      3.96 o
  12   3  13       20.26       24.68      3.52 o
  13   3  13        8.83        7.93      3.60 o
 -13   4  13        0.31       -6.61      7.55 o
 -12   4  13       18.36       14.38      3.66 o
 -11   4  13      171.35      169.03      5.01 o
 -10   4  13      283.18      282.23      5.54 o
  -9   4  13      122.67      111.43      4.12 o
  -8   4  13       27.73       23.74      3.18 o
  -7   4  13       29.19       28.79      3.02 o
  -6   4  13       69.47       65.19      3.18 o
  -5   4  13      135.86      137.47      3.61 o
  -4   4  13      512.81      498.72      5.46 o
  -3   4  13      335.47      343.23      4.69 o
  -2   4  13       84.67       81.81      3.07 o
  -1   4  13       49.84       47.91      2.73 o
   0   4  13      556.29      588.71      5.94 o
   1   4  13      408.83      423.42      4.97 o
   2   4  13      264.90      270.98      4.26 o
   3   4  13       57.74       58.51      2.93 o
   4   4  13        3.49       -0.70      4.87 o
   5   4  13      125.75      118.64      3.51 o
   6   4  13      195.08      182.95      4.19 o
   7   4  13      230.81      232.35      4.62 o
   8   4  13      116.44      122.99      3.99 o
   9   4  13        0.80       -4.35      5.87 o
  10   4  13       24.41       22.63      3.62 o
  11   4  13        9.16       11.33      3.35 o
  12   4  13       26.16       24.49      3.80 o
 -12   5  13       21.74       21.76      3.80 o
 -11   5  13       31.16       34.60      3.69 o
 -10   5  13        1.77        2.80      3.21 o
  -9   5  13        3.14        4.87      3.09 o
  -8   5  13        7.49       11.99      2.99 o
  -7   5  13        0.67       -1.89      5.45 o
  -6   5  13       12.42       17.11      2.83 o
  -5   5  13      123.52      117.71      3.63 o
  -4   5  13      125.20      112.04      3.51 o
  -3   5  13       84.13       80.01      3.17 o
  -2   5  13       48.96       48.64      2.90 o
  -1   5  13        9.28        8.60      2.51 o
   0   5  13       39.64       33.12      2.79 o
   1   5  13       33.07       30.16      2.76 o
   2   5  13       13.42       17.64      2.58 o
   3   5  13        2.60        8.18      2.48 o
   4   5  13       53.48       48.91      3.11 o
   5   5  13       22.77       17.19      2.89 o
   6   5  13       36.50       41.90      3.07 o
   7   5  13      100.98      111.33      3.86 o
   8   5  13        9.11        5.71      3.12 o
   9   5  13        5.53        5.80      6.30 o
  10   5  13        2.99        1.29      6.94 o
  11   5  13       83.28       87.64      4.46 o
  12   5  13       31.51       36.37      4.01 o
 -11   6  13       15.05       14.78      3.49 o
 -10   6  13       17.78       10.65      3.56 o
  -9   6  13        0.01        4.26      6.43 o
  -8   6  13       53.96       53.71      3.69 o
  -7   6  13       49.59       53.45      3.61 o
  -6   6  13       11.77       15.46      3.11 o
  -5   6  13       73.29       65.50      3.49 o
  -4   6  13       91.19      100.06      3.61 o
  -3   6  13       96.38       91.25      3.52 o
  -2   6  13       64.32       61.32      3.15 o
  -1   6  13       89.56       82.39      3.35 o
   0   6  13       13.48        1.91      5.87 o
   1   6  13       40.29       41.06      2.92 o
   2   6  13      179.60      164.83      4.09 o
   3   6  13      123.53      127.78      3.80 o
   4   6  13       75.55       71.86      3.51 o
   5   6  13      184.46      189.73      4.54 o
   6   6  13       74.52       69.66      3.69 o
   7   6  13       16.04       17.60      3.02 o
   8   6  13       45.49       36.16      3.72 o
   9   6  13      301.15      299.28      6.05 o
  10   6  13       63.57       57.58      4.19 o
  11   6  13        1.13        3.32      3.49 o
 -10   7  13        0.00        2.95      3.38 o
  -9   7  13       51.70       52.11      3.90 o
  -8   7  13      171.46      170.33      5.01 o
  -7   7  13      248.58      233.08      5.39 o
  -6   7  13      191.52      197.41      4.93 o
  -5   7  13       26.39       20.95      3.24 o
  -4   7  13       49.11       52.99      3.53 o
  -3   7  13      474.27      464.91      6.34 o
  -2   7  13      871.61      858.12      8.45 o
  -1   7  13      494.05      503.14      6.27 o
   0   7  13       36.24       43.27      3.19 o
   1   7  13      133.99      142.79      4.06 o
   2   7  13      300.39      305.37      5.28 o
   3   7  13      122.43      127.91      4.08 o
   4   7  13        0.02       -5.97      5.97 o
   5   7  13       31.97       25.15      3.36 o
   6   7  13       30.91       38.52      3.32 o
   7   7  13        6.45        5.78      6.65 o
   8   7  13        3.95        5.26      6.51 o
   9   7  13        3.10        2.76      3.42 o
  10   7  13        1.37       -4.95      7.17 o
  -9   8  13       11.03       10.32      3.65 o
  -8   8  13        6.65        9.26      3.45 o
  -7   8  13        0.15       -5.84      6.89 o
  -6   8  13       16.52        0.77      7.40 o
  -5   8  13       44.33       45.64      3.63 o
  -4   8  13       72.30       69.20      3.99 o
  -3   8  13       30.07       29.22      3.49 o
  -2   8  13       20.93       20.81      3.40 o
  -1   8  13      172.25      159.96      4.64 o
   0   8  13      240.58      238.95      5.15 o
   1   8  13       73.75       70.97      3.86 o
   2   8  13        9.92        9.52      3.19 o
   3   8  13      193.24      192.90      4.98 o
   4   8  13      239.85      244.66      5.31 o
   5   8  13       82.51       75.91      4.11 o
   6   8  13        1.60        2.01      3.16 o
   7   8  13       34.11       42.45      3.59 o
   8   8  13       80.94       80.96      4.27 o
  -7   9  13        0.60       -4.32      7.28 o
  -6   9  13        3.81        9.20      3.44 o
  -5   9  13       14.66       21.88      3.61 o
  -4   9  13       76.73       79.65      4.23 o
  -3   9  13       68.81       72.21      4.04 o
  -2   9  13        5.47       10.06      3.28 o
  -1   9  13       40.42       41.22      3.79 o
   0   9  13      340.52      347.84      6.24 o
   1   9  13      371.56      368.23      6.44 o
   2   9  13       73.14       82.06      4.09 o
   3   9  13       20.56       20.31      3.59 o
   4   9  13      158.80      164.05      5.00 o
   5   9  13      229.47      233.09      5.72 o
   6   9  13      148.80      149.50      5.11 o
  -4  10  13       54.53       50.38      4.15 o
  -3  10  13       24.38       25.70      3.86 o
  -2  10  13        3.93        6.23      6.85 o
  -1  10  13       43.54       45.13      3.94 o
   0  10  13       82.63       84.38      4.42 o
   1  10  13      104.35      100.15      4.54 o
   2  10  13       19.87       18.14      3.77 o
   3  10  13        0.56        4.54      3.36 o
 -14   0  14        2.58        9.96      3.30 o
 -13   0  14       49.94       47.21      3.82 o
 -12   0  14       93.61       88.86      4.12 o
 -11   0  14      103.11       99.71      3.96 o
 -10   0  14       31.93       37.05      3.07 o
  -9   0  14        0.23       -4.84      4.84 o
  -8   0  14       13.78       16.41      2.49 o
  -7   0  14       27.18       37.59      2.72 o
  -6   0  14      223.26      217.71      4.09 o
  -5   0  14      336.48      346.42      4.63 o
  -4   0  14       92.19       90.82      2.97 o
  -3   0  14       16.49       15.15      2.34 o
  -2   0  14      663.36      678.24      6.60 o
  -1   0  14     1535.13     1558.17     14.23 o
   0   0  14      513.34      477.99      4.94 o
   1   0  14      513.47      539.27      5.45 o
   2   0  14       82.83      101.14      3.13 o
   3   0  14      119.17      100.83      3.09 o
   4   0  14       31.11       34.77      2.55 o
   5   0  14       63.86       78.74      3.01 o
   6   0  14      230.41      237.37      4.37 o
   7   0  14       54.38       54.83      3.08 o
   8   0  14      145.06      142.32      4.04 o
   9   0  14      259.93      258.48      5.12 o
  10   0  14      323.26      340.58      5.99 o
  11   0  14      128.27      129.01      4.57 o
  12   0  14       23.12       23.08      3.66 o
  13   0  14       14.46       21.82      3.69 o
 -13   1  14        3.11        4.71      6.60 o
 -12   1  14        5.74       -2.33      6.47 o
 -11   1  14      150.88      165.93      4.57 o
 -10   1  14      242.78      237.20      5.00 o
  -9   1  14      150.78      158.03      4.17 o
  -8   1  14        7.24        5.63      2.64 o
  -7   1  14      323.13      345.74      4.98 o
  -6   1  14      448.57      479.26      5.51 o
  -5   1  14      252.19      242.05      4.20 o
  -4   1  14      166.39      177.26      3.64 o
  -3   1  14       30.16       26.42      2.41 o
  -2   1  14      185.38      181.47      3.57 o
  -1   1  14      573.56      602.21      6.09 o
   0   1  14      884.72      876.21      9.06 o
   1   1  14      317.18      335.57      4.43 o
   2   1  14      289.24      285.77      4.22 o
   3   1  14      155.15      152.62      3.49 o
   4   1  14      333.18      318.06      4.51 o
   5   1  14      153.88      154.93      3.72 o
   6   1  14       48.81       52.84      3.00 o
   7   1  14      159.77      160.81      3.92 o
   8   1  14        3.49       -5.12      5.82 o
   9   1  14       14.24       18.41      2.94 o
  10   1  14       48.78       49.60      3.68 o
  11   1  14        3.77        6.26      6.75 o
  12   1  14        1.92       -0.27      6.80 o
  13   1  14       17.73       14.74      3.76 o
 -13   2  14        3.92        9.76      3.29 o
 -12   2  14        6.25       -0.26      6.92 o
 -11   2  14        4.05        2.70      6.52 o
 -10   2  14        8.49        9.98      3.04 o
  -9   2  14      142.74      146.30      4.20 o
  -8   2  14      120.65      121.79      3.79 o
  -7   2  14       84.79       82.34      3.32 o
  -6   2  14       32.83       32.89      2.80 o
  -5   2  14      182.20      192.71      3.98 o
  -4   2  14      553.88      567.17      5.70 o
  -3   2  14      833.68      828.46      7.97 o
  -2   2  14      756.54      771.79      7.63 o
  -1   2  14      160.68      167.85      3.47 o
   0   2  14      130.86      129.46      3.27 o
   1   2  14      940.31      912.33      9.39 o
   2   2  14     1050.70     1059.04     10.31 o
   3   2  14      383.31      376.58      4.91 o
   4   2  14        0.90        1.52      4.85 o
   5   2  14       67.46       66.22      3.01 o
   6   2  14      302.70      295.46      4.73 o
   7   2  14      315.89      301.51      4.96 o
   8   2  14      225.93      229.36      4.71 o
   9   2  14       71.83       64.79      3.76 o
  10   2  14        9.79       13.87      3.13 o
  11   2  14       57.98       57.10      4.01 o
  12   2  14       77.13       80.55      4.33 o
  13   2  14       24.04       24.16      3.92 o
 -13   3  14       69.95       69.07      4.46 o
 -12   3  14       24.62       30.47      3.63 o
 -11   3  14        0.02       -6.47      6.47 o
 -10   3  14       65.42       61.07      3.70 o
  -9   3  14       86.03       78.21      3.71 o
  -8   3  14      114.95      117.07      3.95 o
  -7   3  14       98.47       85.50      3.49 o
  -6   3  14       62.66       65.57      3.05 o
  -5   3  14       13.17       13.99      2.58 o
  -4   3  14       21.44       18.45      2.59 o
  -3   3  14        0.89        2.34      4.76 o
  -2   3  14        7.23        1.47      4.76 o
  -1   3  14       18.64       16.28      2.46 o
   0   3  14       51.42       53.28      2.70 o
   1   3  14      142.31      145.58      3.42 o
   2   3  14      119.81      116.48      3.36 o
   3   3  14      187.86      196.77      3.92 o
   4   3  14      149.79      153.59      3.73 o
   5   3  14        0.12       -0.64      2.51 o
   6   3  14       31.08       32.91      2.97 o
   7   3  14      117.55      118.29      3.82 o
   8   3  14      177.63      177.58      4.67 o
   9   3  14       27.19       21.57      3.29 o
  10   3  14        1.38        6.20      3.15 o
  11   3  14        9.62       10.21      3.57 o
  12   3  14       63.28       62.94      4.31 o
 -12   4  14       12.58       16.49      3.61 o
 -11   4  14       17.93       19.88      3.53 o
 -10   4  14        7.02       11.54      3.24 o
  -9   4  14        0.02       -5.58      6.00 o
  -8   4  14       31.65       28.07      3.29 o
  -7   4  14        0.30        5.16      2.75 o
  -6   4  14        1.81        8.43      2.74 o
  -5   4  14        0.02       -4.75      5.45 o
  -4   4  14        1.25       -5.58      5.58 o
  -3   4  14       35.12       34.69      2.80 o
  -2   4  14       61.63       59.16      3.03 o
  -1   4  14       45.21       42.41      2.80 o
   0   4  14       68.70       64.36      3.05 o
   1   4  14      353.97      371.07      4.94 o
   2   4  14      327.54      332.26      4.81 o
   3   4  14        9.80        7.14      2.64 o
   4   4  14       54.90       54.51      3.13 o
   5   4  14      119.24      116.19      3.82 o
   6   4  14      199.74      188.77      4.37 o
   7   4  14       89.81       93.48      3.71 o
   8   4  14       48.27       46.59      3.49 o
   9   4  14        6.21        7.09      3.26 o
  10   4  14       67.45       70.42      4.11 o
  11   4  14       58.69       54.81      4.08 o
  12   4  14       17.83       12.57      3.78 o
 -12   5  14       19.85       12.40      3.86 o
 -11   5  14       27.68       25.95      3.82 o
 -10   5  14       24.43       29.77      3.40 o
  -9   5  14        0.19       -0.49      6.02 o
  -8   5  14       27.38       24.26      3.35 o
  -7   5  14      108.99      113.09      4.05 o
  -6   5  14      381.11      376.11      5.71 o
  -5   5  14      195.83      183.47      4.43 o
  -4   5  14       47.67       45.36      3.10 o
  -3   5  14       70.96       74.73      3.28 o
  -2   5  14      446.77      433.57      5.51 o
  -1   5  14      575.78      559.52      6.14 o
   0   5  14      444.37      433.84      5.41 o
   1   5  14      112.80      108.72      3.51 o
   2   5  14        4.52        7.82      2.59 o
   3   5  14      117.79      117.05      3.61 o
   4   5  14      237.31      242.48      4.65 o
   5   5  14      134.28      127.24      4.01 o
   6   5  14       45.14       41.47      3.31 o
   7   5  14       16.07       22.88      2.97 o
   8   5  14        0.98        4.76      6.07 o
   9   5  14        3.28        7.79      3.34 o
  10   5  14       22.76       19.50      3.68 o
  11   5  14       80.15       85.83      4.58 o
 -11   6  14        6.18       -1.44      7.49 o
 -10   6  14        4.39        8.27      3.45 o
  -9   6  14        0.00       -3.37      6.41 o
  -8   6  14        2.43        5.68      6.28 o
  -7   6  14       28.97       31.78      3.45 o
  -6   6  14      120.56      122.06      4.27 o
  -5   6  14      111.54      102.10      3.94 o
  -4   6  14       60.55       66.64      3.52 o
  -3   6  14       15.11       16.37      2.89 o
  -2   6  14       26.50       29.03      3.01 o
  -1   6  14       53.80       54.25      3.29 o
   0   6  14       83.73       81.30      3.57 o
   1   6  14       46.36       45.39      3.10 o
   2   6  14        6.22        7.32      2.77 o
   3   6  14        0.64       -5.39      5.39 o
   4   6  14        4.14        1.93      5.90 o
   5   6  14       10.66        5.34      6.07 o
   6   6  14        0.79       -0.69      2.94 o
   7   6  14        3.71        3.57      3.07 o
   8   6  14       46.52       52.76      3.80 o
   9   6  14       51.70       51.59      4.02 o
  10   6  14       10.16       17.60      3.52 o
 -10   7  14        2.49        0.00      3.56 o
  -9   7  14        0.66       -1.67      7.07 o
  -8   7  14        0.30       -7.05      7.05 o
  -7   7  14        9.88       11.89      3.45 o
  -6   7  14        1.89        1.41      3.28 o
  -5   7  14        4.31       -6.63      6.65 o
  -4   7  14        4.36        7.38      3.14 o
  -3   7  14       15.30       -0.90      6.59 o
  -2   7  14       70.19       73.56      3.68 o
  -1   7  14       54.25       50.98      3.56 o
   0   7  14        4.54        3.13      3.06 o
   1   7  14       35.03       27.19      3.26 o
   2   7  14       77.13       75.25      3.71 o
   3   7  14       56.03       53.09      3.45 o
   4   7  14       49.17       43.34      3.55 o
   5   7  14        6.99        7.06      3.10 o
   6   7  14        8.73        6.88      3.22 o
   7   7  14        3.61       -6.69      6.69 o
   8   7  14        0.07       -6.69      6.69 o
   9   7  14        6.79        4.56      7.31 o
  -8   8  14       37.84       34.24      3.79 o
  -7   8  14       12.70       12.47      3.56 o
  -6   8  14        0.14       -2.93      6.94 o
  -5   8  14      132.51      142.85      4.73 o
  -4   8  14      205.53      194.76      5.16 o
  -3   8  14      103.07      109.91      4.31 o
  -2   8  14       10.39       13.46      3.31 o
  -1   8  14       48.29       45.65      3.76 o
   0   8  14       50.24       46.67      3.71 o
   1   8  14       30.81       29.61      3.57 o
   2   8  14       70.15       76.76      3.93 o
   3   8  14      104.76      109.98      4.29 o
   4   8  14       79.75       84.35      4.18 o
   5   8  14       23.78       21.41      3.67 o
   6   8  14        0.09        1.90      6.82 o
   7   8  14       20.11       20.62      3.59 o
   8   8  14       30.30       35.62      3.86 o
  -6   9  14       11.47       11.25      3.65 o
  -5   9  14       30.54       35.87      3.76 o
  -4   9  14       15.00       14.08      3.65 o
  -3   9  14        8.35       -7.29      7.29 o
  -2   9  14        3.51        6.43      7.00 o
  -1   9  14       29.58       28.80      3.75 o
   0   9  14       21.02       20.93      3.63 o
   1   9  14        8.52        3.47      7.38 o
   2   9  14        4.04        1.62      6.63 o
   3   9  14       13.77        4.93      6.87 o
   4   9  14        6.85       12.78      3.51 o
   5   9  14        2.51        4.58      3.38 o
  -1  10  14       55.85       50.36      4.18 o
   0  10  14        0.47       -2.05      6.86 o
   1  10  14       10.29        4.70      7.36 o
 -13   1  15       47.59       49.46      3.92 o
 -12   1  15       27.54       31.64      3.60 o
 -11   1  15        0.01        2.53      6.30 o
 -10   1  15       10.82        8.35      3.11 o
  -9   1  15       53.84       55.63      3.45 o
  -8   1  15       59.46       53.86      3.21 o
  -7   1  15      152.37      159.94      4.08 o
  -6   1  15      209.33      209.52      4.21 o
  -5   1  15      234.40      247.38      4.30 o
  -4   1  15        4.90        8.24      2.41 o
  -3   1  15       11.21        8.32      2.49 o
  -2   1  15      101.37      107.23      3.23 o
  -1   1  15      256.69      270.00      4.23 o
   0   1  15      242.31      250.30      4.22 o
   1   1  15      323.30      340.17      4.72 o
   2   1  15      192.66      194.52      3.98 o
   3   1  15       43.19       37.40      2.85 o
   4   1  15      155.39      155.33      3.84 o
   5   1  15      247.94      245.86      4.46 o
   6   1  15      184.75      186.70      4.23 o
   7   1  15       26.17       34.70      3.06 o
   8   1  15       12.36       14.44      3.00 o
   9   1  15        0.01        0.00      6.07 o
  10   1  15       30.71       31.38      3.62 o
  11   1  15       66.74       77.83      4.13 o
  12   1  15       30.05       27.79      3.81 o
 -13   2  15        5.93       -7.35      7.35 o
 -12   2  15        4.28        3.01      6.71 o
 -11   2  15        0.56        8.23      3.14 o
 -10   2  15       34.77       37.15      3.47 o
  -9   2  15       89.15       82.15      3.76 o
  -8   2  15      123.73      124.67      4.02 o
  -7   2  15       74.66       72.02      3.39 o
  -6   2  15       13.38       21.90      2.70 o
  -5   2  15      321.21      330.44      4.94 o
  -4   2  15      654.53      648.44      6.53 o
  -3   2  15      210.68      202.53      4.01 o
  -2   2  15        0.91       -2.69      4.83 o
  -1   2  15      290.30      272.98      4.27 o
   0   2  15      435.10      439.51      5.14 o
   1   2  15       17.19       -5.18      5.67 o
   2   2  15        2.35       -6.02      6.02 o
   3   2  15       84.45       69.56      3.22 o
   4   2  15       42.49       39.76      2.82 o
   5   2  15        0.76        2.64      5.08 o
   6   2  15        8.30        2.78      5.59 o
   7   2  15        1.21        4.60      5.46 o
   8   2  15       23.47       21.93      3.27 o
   9   2  15      112.00      113.41      4.14 o
  10   2  15      178.14      171.57      5.04 o
  11   2  15       22.55       28.37      3.59 o
  12   2  15        0.97        5.70      6.71 o
 -12   3  15       39.41       43.59      3.82 o
 -11   3  15       59.93       55.30      3.99 o
 -10   3  15       21.03       20.44      3.46 o
  -9   3  15        0.52       -0.47      6.03 o
  -8   3  15       97.23       98.31      3.96 o
  -7   3  15       96.26       96.83      3.83 o
  -6   3  15        8.53        4.00      5.89 o
  -5   3  15        0.09        0.38      5.30 o
  -4   3  15       34.12       28.52      2.80 o
  -3   3  15      107.96      110.67      3.51 o
  -2   3  15      248.05      246.27      4.27 o
  -1   3  15      242.95      233.39      4.20 o
   0   3  15       35.66       40.21      2.79 o
   1   3  15       44.37       45.77      2.88 o
   2   3  15       88.44       79.39      3.20 o
   3   3  15       12.09       13.51      2.64 o
   4   3  15        2.23       -0.94      5.09 o
   5   3  15        0.66        0.39      5.45 o
   6   3  15       11.25       15.28      2.93 o
   7   3  15        8.30       11.54      3.03 o
   8   3  15        0.30       -6.26      6.26 o
   9   3  15        1.37       -0.49      6.28 o
  10   3  15        0.83       -6.88      6.88 o
  11   3  15       16.64       11.31      3.63 o
  12   3  15        0.40        1.75      6.94 o
 -12   4  15        1.45       -2.89      7.02 o
 -11   4  15        0.22        0.55      6.78 o
 -10   4  15        2.85       -2.05      6.90 o
  -9   4  15        0.01       -6.41      6.41 o
  -8   4  15       21.71        1.84      6.97 o
  -7   4  15       33.73       33.29      3.24 o
  -6   4  15       20.74        9.45      3.02 o
  -5   4  15       51.26       52.99      3.22 o
  -4   4  15      118.66      118.21      3.63 o
  -3   4  15       74.61       74.00      3.28 o
  -2   4  15       37.36       35.02      2.93 o
  -1   4  15        6.79        5.14      2.56 o
   0   4  15        3.84        2.20      2.58 o
   1   4  15        3.35        2.21      5.35 o
   2   4  15      169.02      152.05      3.88 o
   3   4  15      546.45      552.77      6.21 o
   4   4  15      444.30      437.10      5.76 o
   5   4  15      357.70      368.54      5.56 o
   6   4  15       51.04       48.92      3.51 o
   7   4  15       25.43       28.14      3.19 o
   8   4  15      113.91      104.67      4.14 o
   9   4  15      315.95      335.05      6.09 o
  10   4  15      133.00      122.38      4.78 o
  11   4  15        9.16        9.94      3.65 o
 -11   5  15       21.14       20.43      3.78 o
 -10   5  15        2.80        1.08      6.88 o
  -9   5  15      116.36      118.24      4.51 o
  -8   5  15      181.55      171.45      4.83 o
  -7   5  15       44.02       42.12      3.54 o
  -6   5  15       17.27       12.94      3.32 o
  -5   5  15       16.42       19.48      3.02 o
  -4   5  15       58.82       46.98      3.34 o
  -3   5  15       52.39       57.67      3.17 o
  -2   5  15      180.16      193.94      4.31 o
  -1   5  15      189.25      192.96      4.21 o
   0   5  15      102.20      111.93      3.62 o
   1   5  15       24.66       24.39      2.87 o
   2   5  15        4.81        6.67      2.74 o
   3   5  15      102.90      126.39      3.87 o
   4   5  15      107.08      105.64      3.82 o
   5   5  15       10.51        0.88      6.38 o
   6   5  15        0.27        2.96      6.01 o
   7   5  15       79.99       78.66      3.83 o
   8   5  15       63.06       66.91      3.93 o
   9   5  15        0.17       -3.16      6.65 o
  10   5  15        3.60        4.73      6.61 o
  11   5  15       60.20       56.91      4.50 o
 -10   6  15      146.13      140.30      5.15 o
  -9   6  15      153.78      154.35      4.94 o
  -8   6  15       76.61       74.15      4.20 o
  -7   6  15        8.96        3.47      7.13 o
  -6   6  15      112.12      112.62      4.34 o
  -5   6  15      140.14      120.33      4.38 o
  -4   6  15      338.66      333.44      5.66 o
  -3   6  15      277.63      269.16      5.20 o
  -2   6  15       49.60       38.62      3.40 o
  -1   6  15       31.49       29.21      3.22 o
   0   6  15      481.85      483.51      6.38 o
   1   6  15      375.66      379.08      5.75 o
   2   6  15       20.38       24.74      3.15 o
   3   6  15       75.34       76.53      3.72 o
   4   6  15      100.19       96.98      3.94 o
   5   6  15       58.01       64.30      3.65 o
   6   6  15        5.53        1.22      6.28 o
   7   6  15        0.62        8.13      3.12 o
   8   6  15        7.47       10.10      3.36 o
   9   6  15        0.15        2.23      6.92 o
  10   6  15        0.08        0.59      6.95 o
  -9   7  15        0.56       -2.60      7.07 o
  -8   7  15        0.11        1.38      6.85 o
  -7   7  15       19.00       16.70      3.78 o
  -6   7  15       52.61       56.49      3.96 o
  -5   7  15       89.75       87.15      4.31 o
  -4   7  15       56.53       54.47      3.80 o
  -3   7  15        4.58        3.09      6.40 o
  -2   7  15        0.00       -6.26      6.26 o
  -1   7  15       11.24       13.87      3.20 o
   0   7  15       68.94       68.65      3.84 o
   1   7  15      103.29      101.99      4.07 o
   2   7  15      131.23      136.24      4.40 o
   3   7  15       35.09       34.89      3.45 o
   4   7  15       18.78       17.72      3.42 o
   5   7  15      134.34      137.39      4.61 o
   6   7  15      202.61      206.09      5.39 o
   7   7  15      163.98      159.75      5.04 o
   8   7  15       30.85       36.31      3.69 o
  -7   8  15        1.70       -0.22      3.57 o
  -6   8  15       16.12       17.87      3.76 o
  -5   8  15       55.79       55.93      4.21 o
  -4   8  15       40.95       40.63      3.82 o
  -3   8  15        2.08        3.88      6.76 o
  -2   8  15       43.60       52.02      3.74 o
  -1   8  15      187.64      194.09      5.04 o
   0   8  15      171.76      164.96      4.86 o
   1   8  15       26.93       23.50      3.52 o
   2   8  15       35.55       39.26      3.67 o
   3   8  15      142.72      131.63      4.84 o
   4   8  15      152.99      149.97      4.98 o
   5   8  15       33.82       31.94      3.74 o
   6   8  15        2.71       -6.52      7.12 o
   7   8  15       13.64       17.39      3.59 o
  -5   9  15        9.55        9.53      3.69 o
  -4   9  15        8.43       -0.29      7.19 o
  -3   9  15       94.80       93.33      4.59 o
  -2   9  15      150.76      145.79      5.07 o
  -1   9  15      124.20      128.77      4.69 o
   0   9  15       27.93       25.53      3.73 o
   1   9  15       14.75       19.39      3.47 o
   2   9  15       60.50       60.33      4.19 o
   3   9  15       19.73       25.58      3.61 o
   4   9  15        0.47        2.62      6.90 o
 -12   0  16       14.35       13.37      3.25 o
 -11   0  16        2.24       -5.00      6.20 o
 -10   0  16        5.56        2.97      5.84 o
  -9   0  16      198.32      214.63      4.83 o
  -8   0  16      232.40      226.83      4.79 o
  -7   0  16       90.76       92.42      3.67 o
  -6   0  16       41.21       42.14      3.11 o
  -5   0  16      420.34      444.94      5.64 o
  -4   0  16     1076.50     1134.77     11.54 o
  -3   0  16     1031.39     1004.63      9.98 o
  -2   0  16      365.70      389.77      5.05 o
  -1   0  16       26.56       26.68      2.62 o
   0   0  16      287.76      284.20      4.40 o
   1   0  16     1022.25      997.98      9.80 o
   2   0  16      604.91      619.09      6.17 o
   3   0  16      674.03      668.85      6.79 o
   4   0  16       67.00       86.13      3.39 o
   5   0  16        2.48        0.78      5.31 o
   6   0  16       97.83       96.80      3.67 o
   7   0  16      298.64      308.85      5.35 o
   8   0  16      241.27      242.79      5.20 o
   9   0  16      132.79      135.94      4.42 o
  10   0  16        4.84       -4.87      6.90 o
  11   0  16        1.70       -1.36      6.62 o
  12   0  16       70.25       70.07      4.49 o
 -12   1  16        7.41        8.56      3.28 o
 -11   1  16        0.75       -1.32      6.14 o
 -10   1  16       33.54       37.15      3.40 o
  -9   1  16       64.42       69.04      3.76 o
  -8   1  16       58.02       66.93      3.57 o
  -7   1  16        0.42       -1.26      5.93 o
  -6   1  16       15.22       15.75      2.87 o
  -5   1  16        4.09        5.65      2.67 o
  -4   1  16        0.16        4.58      2.44 o
  -3   1  16       44.87       44.42      2.86 o
  -2   1  16       38.86       25.52      2.85 o
  -1   1  16        9.51        3.31      5.00 o
   0   1  16       43.14       40.14      2.77 o
   1   1  16      194.96      205.16      4.06 o
   2   1  16       12.85       20.44      2.73 o
   3   1  16      282.17      276.27      4.57 o
   4   1  16      551.88      559.18      6.16 o
   5   1  16      282.78      273.71      4.85 o
   6   1  16        8.99        8.19      2.87 o
   7   1  16       13.52       10.46      3.11 o
   8   1  16       68.94       76.95      3.83 o
   9   1  16       60.59       49.94      3.80 o
  10   1  16       42.22       45.18      3.84 o
  11   1  16        3.17       -6.83      6.83 o
  12   1  16       29.08       24.47      4.07 o
 -12   2  16       38.49       35.39      3.86 o
 -11   2  16      111.91      106.37      4.49 o
 -10   2  16      115.76      128.33      4.50 o
  -9   2  16       20.89       15.36      3.34 o
  -8   2  16       30.93       29.20      3.30 o
  -7   2  16       80.92       89.81      3.76 o
  -6   2  16      112.30      105.44      3.80 o
  -5   2  16       17.86       18.83      2.75 o
  -4   2  16        0.22       -3.60      4.97 o
  -3   2  16        6.61       10.96      2.62 o
  -2   2  16       81.65       86.27      3.14 o
  -1   2  16      137.12      128.37      3.62 o
   0   2  16       17.42       10.88      2.74 o
   1   2  16        0.00        1.26      5.06 o
   2   2  16       76.51       70.17      3.26 o
   3   2  16        7.44        4.83      2.68 o
   4   2  16      111.04      106.82      3.63 o
   5   2  16      104.73      110.68      3.80 o
   6   2  16      112.72      111.13      3.83 o
   7   2  16        1.53        1.44      2.85 o
   8   2  16       69.82       68.91      3.84 o
   9   2  16       55.35       55.22      3.84 o
  10   2  16      121.76      133.54      4.81 o
  11   2  16       49.48       43.80      4.02 o
 -12   3  16       13.99        2.63      7.82 o
 -11   3  16       60.00       59.27      4.13 o
 -10   3  16       91.30       86.43      4.35 o
  -9   3  16       51.29       48.35      3.64 o
  -8   3  16        7.56        4.66      6.49 o
  -7   3  16      182.19      172.22      4.63 o
  -6   3  16      379.19      374.40      5.66 o
  -5   3  16      383.42      375.00      5.57 o
  -4   3  16      227.79      231.57      4.49 o
  -3   3  16        3.47        1.92      5.18 o
  -2   3  16       59.64       56.25      3.01 o
  -1   3  16      286.98      281.91      4.62 o
   0   3  16      588.56      588.96      6.16 o
   1   3  16      395.43      406.59      5.37 o
   2   3  16       92.33       98.37      3.48 o
   3   3  16        5.22        2.93      5.47 o
   4   3  16      250.50      262.74      4.83 o
   5   3  16      459.83      443.19      6.12 o
   6   3  16      303.01      313.07      5.45 o
   7   3  16      176.70      184.77      4.63 o
   8   3  16        1.77        4.09      6.42 o
   9   3  16       58.84       57.65      3.88 o
  10   3  16       33.88       36.08      3.79 o
  11   3  16       28.61       33.28      3.80 o
 -11   4  16       32.84       34.20      3.82 o
 -10   4  16       11.83       14.35      3.53 o
  -9   4  16        6.08        6.96      3.32 o
  -8   4  16       86.05       85.76      4.12 o
  -7   4  16      224.41      214.38      5.07 o
  -6   4  16       42.23       39.33      3.40 o
  -5   4  16        9.41       15.25      2.94 o
  -4   4  16       76.67       76.54      3.44 o
  -3   4  16      130.30      123.09      3.86 o
  -2   4  16      158.96      156.02      4.05 o
  -1   4  16       67.61       76.38      3.24 o
   0   4  16       26.60       26.85      2.90 o
   1   4  16       12.50       12.28      2.68 o
   2   4  16      143.85      143.85      3.98 o
   3   4  16       49.22       53.66      3.26 o
   4   4  16        2.06        6.14      2.97 o
   5   4  16        8.20        8.38      2.90 o
   6   4  16       19.37       18.76      3.18 o
   7   4  16        0.02       -2.15      6.34 o
   8   4  16        3.88        7.40      3.28 o
   9   4  16        1.50        4.76      7.09 o
  10   4  16        0.14       -5.87      7.03 o
  11   4  16       12.18        7.54      3.73 o
 -10   5  16        0.10        1.42      7.06 o
  -9   5  16       20.38       19.99      3.62 o
  -8   5  16       72.66       80.67      4.22 o
  -7   5  16      102.72       87.91      4.33 o
  -6   5  16       90.54       83.94      4.19 o
  -5   5  16        1.62        3.66      5.89 o
  -4   5  16       21.39       27.10      3.16 o
  -3   5  16       52.15       49.16      3.41 o
  -2   5  16       46.90       50.94      3.34 o
  -1   5  16        5.92        4.66      5.97 o
   0   5  16        1.97       -2.75      5.64 o
   1   5  16        1.23       -3.19      5.55 o
   2   5  16        1.22        5.17      5.66 o
   3   5  16       19.64       16.40      3.20 o
   4   5  16       18.68       16.22      3.13 o
   5   5  16        1.02        5.61      6.03 o
   6   5  16       51.70       54.90      3.65 o
   7   5  16      104.27      111.54      4.38 o
   8   5  16       76.01       68.03      4.29 o
   9   5  16        8.54        2.22      6.80 o
  10   5  16       10.82       15.32      3.67 o
  -9   6  16       45.61       47.73      4.06 o
  -8   6  16       44.50       38.95      4.02 o
  -7   6  16        0.25        2.89      6.74 o
  -6   6  16        9.07        3.28      6.90 o
  -5   6  16       84.91      105.01      4.37 o
  -4   6  16      147.67      145.34      4.62 o
  -3   6  16       92.05       94.08      4.21 o
  -2   6  16       22.64       26.95      3.36 o
  -1   6  16        9.69        5.47      6.61 o
   0   6  16       76.19       73.66      3.88 o
   1   6  16      105.72      107.68      4.18 o
   2   6  16      113.72      109.31      4.27 o
   3   6  16       56.48       58.59      3.74 o
   4   6  16       39.25       38.02      3.60 o
   5   6  16        0.01       -5.49      6.62 o
   6   6  16       22.91       20.95      3.59 o
   7   6  16       57.45       53.01      3.98 o
   8   6  16       92.80       99.62      4.61 o
   9   6  16       50.04       47.91      4.17 o
  -8   7  16        4.25       -1.17      7.65 o
  -7   7  16       11.70       12.78      3.86 o
  -6   7  16       42.18       36.66      4.20 o
  -5   7  16        0.00        6.06      7.19 o
  -4   7  16        7.50        6.69      6.71 o
  -3   7  16       53.13       45.03      3.96 o
  -2   7  16       90.89       89.90      4.15 o
  -1   7  16       27.69       33.16      3.44 o
   0   7  16       21.46       30.16      3.43 o
   1   7  16       10.78       15.07      3.24 o
   2   7  16        2.00        5.02      3.22 o
   3   7  16        6.16       -0.51      7.00 o
   4   7  16       19.61       23.17      3.53 o
   5   7  16       19.47       20.74      3.57 o
   6   7  16       19.60       17.40      3.64 o
   7   7  16        1.86        3.16      6.61 o
  -6   8  16        2.52        4.69      7.27 o
  -5   8  16       62.08       58.52      4.37 o
  -4   8  16       95.21       93.87      4.62 o
  -3   8  16      138.63      131.46      4.89 o
  -2   8  16       76.71       76.63      4.23 o
  -1   8  16       20.08       18.34      3.60 o
   0   8  16        0.92        1.88      7.00 o
   1   8  16       64.32       59.73      3.92 o
   2   8  16      104.47      102.64      4.56 o
   3   8  16       52.47       48.29      4.11 o
   4   8  16        7.93       -7.54      7.54 o
   5   8  16        7.73       10.22      3.45 o
  -2   9  16        2.18       -5.90      7.39 o
  -1   9  16        1.00       -7.03      7.03 o
   0   9  16        2.76       -7.03      7.38 o
   1   9  16        4.40       -0.30      7.05 o
   2   9  16       16.54       14.39      3.80 o
 -12   1  17       46.12       50.46      3.90 o
 -11   1  17       64.87       66.44      4.09 o
 -10   1  17       33.02       37.38      3.55 o
  -9   1  17        0.52        2.33      3.07 o
  -8   1  17      152.96      161.65      4.62 o
  -7   1  17      506.98      514.36      6.71 o
  -6   1  17      461.57      464.04      6.21 o
  -5   1  17      122.56      112.41      3.82 o
  -4   1  17       29.78       24.13      3.05 o
  -3   1  17      151.74      139.73      3.96 o
  -2   1  17      331.92      320.48      4.91 o
  -1   1  17      226.40      216.09      4.29 o
   0   1  17       81.54       83.73      3.26 o
   1   1  17       68.35       77.44      3.39 o
   2   1  17        1.61       -5.66      5.66 o
   3   1  17        0.18        4.66      2.76 o
   4   1  17        1.71        4.78      5.52 o
   5   1  17       34.26       38.31      3.40 o
   6   1  17      146.28      155.30      4.36 o
   7   1  17      178.62      188.81      4.82 o
   8   1  17      112.75      113.59      4.32 o
   9   1  17        0.59       -6.84      6.84 o
  10   1  17       51.60       55.06      4.06 o
  11   1  17       25.54       29.02      3.90 o
 -11   2  17        0.04        3.15      6.86 o
 -10   2  17        3.44        4.60      6.49 o
  -9   2  17       20.69       22.21      3.50 o
  -8   2  17        0.45       -6.49      6.49 o
  -7   2  17        9.97        9.97      3.18 o
  -6   2  17       30.46       33.97      3.30 o
  -5   2  17       24.74       22.01      3.14 o
  -4   2  17       19.16       17.64      2.99 o
  -3   2  17        4.24        4.44      5.47 o
  -2   2  17       57.80       57.88      3.27 o
  -1   2  17       59.66       59.97      3.25 o
   0   2  17       40.71       35.53      3.06 o
   1   2  17       26.41       25.27      3.07 o
   2   2  17      258.61      238.53      4.63 o
   3   2  17      192.10      194.33      4.56 o
   4   2  17      124.24      110.38      4.03 o
   5   2  17       32.94       42.78      3.39 o
   6   2  17        1.66       -6.23      6.23 o
   7   2  17        8.24       14.30      3.20 o
   8   2  17       27.14       25.17      3.62 o
   9   2  17       64.87       77.19      4.16 o
  10   2  17       21.47       20.35      3.85 o
  11   2  17        2.51       -7.56      7.56 o
 -11   3  17        4.00        1.76      6.93 o
 -10   3  17        9.15        5.56      6.95 o
  -9   3  17        3.28        3.42      6.49 o
  -8   3  17        2.04        5.51      3.30 o
  -7   3  17       11.95       13.70      3.20 o
  -6   3  17        1.33        0.46      6.30 o
  -5   3  17       31.62       27.71      3.45 o
  -4   3  17       45.22       45.80      3.29 o
  -3   3  17       19.78       18.38      2.95 o
  -2   3  17       31.76       33.20      2.98 o
  -1   3  17        7.49        2.86      5.70 o
   0   3  17        0.16       -4.48      5.74 o
   1   3  17       34.62       25.59      3.20 o
   2   3  17      256.23      250.56      4.83 o
   3   3  17      110.34      104.90      3.96 o
   4   3  17        4.23        4.60      6.38 o
   5   3  17       75.29       62.15      3.76 o
   6   3  17      118.00      110.34      4.23 o
   7   3  17       47.76       41.69      3.80 o
   8   3  17        3.46        6.22      6.92 o
   9   3  17       11.61        7.64      7.70 o
  10   3  17       13.39       -0.29      7.63 o
 -10   4  17       85.40       87.73      4.58 o
  -9   4  17      128.92      125.27      4.70 o
  -8   4  17       68.05       70.13      4.20 o
  -7   4  17        0.70       -1.75      6.64 o
  -6   4  17      139.43      143.13      4.65 o
  -5   4  17      203.43      199.36      4.87 o
  -4   4  17      167.23      173.55      4.57 o
  -3   4  17       78.20       75.68      3.69 o
  -2   4  17       32.31       33.88      3.12 o
  -1   4  17        9.82        5.15      6.06 o
   0   4  17       23.44       30.76      3.07 o
   1   4  17       64.94       60.24      3.51 o
   2   4  17      123.23      133.06      4.21 o
   3   4  17       28.18       25.00      3.35 o
   4   4  17        0.00        1.38      6.05 o
   5   4  17        4.98        5.45      3.22 o
   6   4  17       40.28       44.52      3.63 o
   7   4  17       43.08       42.03      3.79 o
   8   4  17       50.09       50.76      4.02 o
   9   4  17       27.04       29.36      3.84 o
  10   4  17        1.01        4.02      3.59 o
 -10   5  17        3.72        7.15      3.58 o
  -9   5  17       11.86        7.81      3.69 o
  -8   5  17        4.47        0.28      7.05 o
  -7   5  17       36.58       42.20      3.90 o
  -6   5  17       54.44       43.12      4.05 o
  -5   5  17       10.69        6.62      7.02 o
  -4   5  17        7.74        4.06      3.36 o
  -3   5  17        0.01       -3.27      6.13 o
  -2   5  17        5.69        5.12      3.14 o
  -1   5  17       43.61       47.13      3.54 o
   0   5  17        0.42       -5.47      6.19 o
   1   5  17       66.79       73.48      3.75 o
   2   5  17      251.69      255.48      5.25 o
   3   5  17      209.65      201.19      4.98 o
   4   5  17       53.78       59.42      3.88 o
   5   5  17       34.00       43.94      3.71 o
   6   5  17      168.63      165.59      5.03 o
   7   5  17      157.41      159.57      5.08 o
   8   5  17       55.49       59.58      4.12 o
   9   5  17        7.37       10.81      3.58 o
  -8   6  17        3.94        6.16      3.69 o
  -7   6  17        5.11        3.63      7.37 o
  -6   6  17       32.55       35.70      3.91 o
  -5   6  17        2.15        6.80      3.55 o
  -4   6  17       60.19       52.94      3.98 o
  -3   6  17       53.13       49.09      3.82 o
  -2   6  17       31.26       35.82      3.41 o
  -1   6  17        1.86       -3.37      6.30 o
   0   6  17        2.03        8.55      3.09 o
   1   6  17       18.95       16.76      3.37 o
   2   6  17        4.02       10.59      3.24 o
   3   6  17      169.12      162.28      4.94 o
   4   6  17      361.82      350.79      6.36 o
   5   6  17      250.44      258.64      5.66 o
   6   6  17       46.27       41.29      4.05 o
   7   6  17       11.00       14.38      3.62 o
   8   6  17       53.42       61.43      4.15 o
  -7   7  17      196.61      211.20      5.88 o
  -6   7  17      182.73      167.04      5.62 o
  -5   7  17       58.60       44.48      4.30 o
  -4   7  17       12.53       -1.08      7.49 o
  -3   7  17      136.88      133.83      4.81 o
  -2   7  17      276.70      256.24      5.83 o
  -1   7  17      248.63      242.79      5.56 o
   0   7  17       67.81       76.26      4.05 o
   1   7  17        0.04       -2.61      6.21 o
   2   7  17       38.24       37.25      3.62 o
   3   7  17       62.44       59.51      3.98 o
   4   7  17       21.95       23.63      3.65 o
   5   7  17        1.20       -0.98      3.41 o
   6   7  17        0.21        4.65      6.65 o
  -5   8  17      109.93      108.40      5.05 o
  -4   8  17       77.30       79.59      4.50 o
  -3   8  17        6.62        6.88      3.66 o
  -2   8  17        7.75       -1.98      7.56 o
  -1   8  17       31.37       27.23      3.84 o
   0   8  17       47.68       47.23      3.96 o
   1   8  17        9.78       -4.23      7.31 o
   2   8  17        4.13        6.92      3.49 o
   3   8  17       18.65        6.37      7.63 o
   4   8  17       23.33       26.58      3.90 o
 -11   0  18       63.45       61.96      4.14 o
 -10   0  18      129.65      133.93      4.73 o
  -9   0  18       98.64       90.70      4.22 o
  -8   0  18        1.16       -5.04      6.53 o
  -7   0  18       13.58       17.16      3.19 o
  -6   0  18       71.93       75.95      3.74 o
  -5   0  18       65.49       63.10      3.58 o
  -4   0  18       83.42       77.73      3.67 o
  -3   0  18       20.72       15.40      3.01 o
  -2   0  18        0.17        2.70      5.26 o
  -1   0  18       35.20       32.68      2.99 o
   0   0  18       71.96       70.89      3.45 o
   1   0  18       19.24       19.12      2.88 o
   2   0  18        1.34       -4.19      5.55 o
   3   0  18        7.63       -0.43      6.03 o
   4   0  18       21.94       18.26      3.28 o
   5   0  18        8.62        8.85      3.17 o
   6   0  18       11.78        4.05      6.74 o
   7   0  18        3.45       -5.72      6.54 o
   8   0  18       31.84       34.99      3.72 o
   9   0  18       28.07       29.22      3.85 o
  10   0  18      132.70      138.63      5.10 o
 -11   1  18        1.65        4.15      3.41 o
 -10   1  18       18.23       20.35      3.50 o
  -9   1  18       38.64       43.57      3.61 o
  -8   1  18       35.96       36.28      3.75 o
  -7   1  18        4.09        8.12      3.22 o
  -6   1  18      175.75      184.94      4.83 o
  -5   1  18      345.98      357.07      5.78 o
  -4   1  18      183.17      182.12      4.51 o
  -3   1  18       13.88       14.66      2.92 o
  -2   1  18        6.87        0.42      5.85 o
  -1   1  18       68.49       74.15      3.45 o
   0   1  18      120.43      115.79      3.82 o
   1   1  18      167.40      166.56      4.21 o
   2   1  18       67.79       64.39      3.57 o
   3   1  18       23.38       21.16      3.13 o
   4   1  18      254.80      271.49      5.26 o
   5   1  18      299.00      280.63      5.43 o
   6   1  18       77.00       81.25      4.10 o
   7   1  18        4.69       11.70      3.22 o
   8   1  18       13.40       13.13      3.57 o
   9   1  18       14.64       17.49      3.72 o
  10   1  18        4.35       -4.96      7.08 o
 -11   2  18        0.96       -2.10      7.25 o
 -10   2  18        2.55       -2.85      7.00 o
  -9   2  18       46.01       48.83      4.00 o
  -8   2  18       94.83       90.27      4.20 o
  -7   2  18       97.85      104.03      4.25 o
  -6   2  18        3.16       -2.37      6.50 o
  -5   2  18       76.48       73.51      3.84 o
  -4   2  18      257.21      257.40      5.11 o
  -3   2  18      258.63      262.90      5.03 o
  -2   2  18      153.50      163.33      4.27 o
  -1   2  18       85.57       82.24      3.52 o
   0   2  18       19.10       20.99      3.09 o
   1   2  18       36.38       26.98      3.37 o
   2   2  18      260.45      262.33      5.15 o
   3   2  18      695.59      690.08      7.42 o
   4   2  18      348.58      344.31      5.69 o
   5   2  18       49.41       54.16      3.69 o
   6   2  18       43.98       42.42      3.62 o
   7   2  18      222.89      214.67      5.25 o
   8   2  18      138.64      130.17      4.79 o
   9   2  18       52.82       53.71      4.14 o
  10   2  18        0.10       -7.27      7.27 o
 -10   3  18        5.63       11.26      3.64 o
  -9   3  18       91.43       93.85      4.59 o
  -8   3  18      167.96      172.58      5.24 o
  -7   3  18       49.39       46.42      3.90 o
  -6   3  18        1.91        5.45      6.58 o
  -5   3  18       23.64       23.39      3.48 o
  -4   3  18       55.79       63.91      3.70 o
  -3   3  18       23.66       20.50      3.24 o
  -2   3  18        0.54       -3.76      5.64 o
  -1   3  18        8.40       -3.51      5.74 o
   0   3  18       16.00       15.66      3.09 o
   1   3  18        1.67        2.87      6.07 o
   2   3  18      155.37      158.54      4.52 o
   3   3  18      228.55      228.04      4.99 o
   4   3  18      130.47      120.56      4.29 o
   5   3  18       22.73       24.14      3.42 o
   6   3  18       45.17       53.52      3.84 o
   7   3  18       98.46      107.18      4.39 o
   8   3  18       78.84       75.79      4.30 o
   9   3  18       41.48       47.11      4.11 o
  10   3  18        0.14        2.66      3.55 o
 -10   4  18        5.77        8.97      3.73 o
  -9   4  18        0.01       -3.80      6.93 o
  -8   4  18        8.19       -0.84      7.38 o
  -7   4  18       26.92       23.05      3.78 o
  -6   4  18       53.79       56.42      4.09 o
  -5   4  18        4.87        0.75      7.21 o
  -4   4  18       64.26       65.99      3.94 o
  -3   4  18       63.76       65.63      3.72 o
  -2   4  18       53.25       61.96      3.67 o
  -1   4  18        1.43       -1.40      6.38 o
   0   4  18        8.78        4.54      3.26 o
   1   4  18        9.46       10.18      3.23 o
   2   4  18      100.70      102.10      4.13 o
   3   4  18      114.72      120.63      4.39 o
   4   4  18       13.88       16.79      3.49 o
   5   4  18       13.69       15.34      3.57 o
   6   4  18       91.87       94.86      4.39 o
   7   4  18       82.45       76.83      4.39 o
   8   4  18        9.78       18.45      3.69 o
   9   4  18        0.03        3.63      7.29 o
  -9   5  18       11.04        1.83      7.59 o
  -8   5  18        2.29        4.10      7.18 o
  -7   5  18       64.16       65.28      4.28 o
  -6   5  18      159.57      161.71      5.24 o
  -5   5  18      111.70      108.88      4.71 o
  -4   5  18       61.56       57.92      4.03 o
  -3   5  18        4.31       10.01      3.29 o
  -2   5  18       99.07      104.13      4.34 o
  -1   5  18      151.28      152.60      4.74 o
   0   5  18      219.15      217.59      5.26 o
   1   5  18       91.81       99.31      4.16 o
   2   5  18       15.94       17.98      3.43 o
   3   5  18        0.43        2.04      6.77 o
   4   5  18       51.61       55.67      3.99 o
   5   5  18      107.16      104.95      4.74 o
   6   5  18      120.24      127.71      4.81 o
   7   5  18       72.28       72.01      4.42 o
   8   5  18        2.98        2.87      3.62 o
  -7   6  18        1.91       -6.25      7.83 o
  -6   6  18       12.06       13.25      3.88 o
  -5   6  18       42.90       39.67      4.19 o
  -4   6  18       30.44       32.59      4.02 o
  -3   6  18       14.32       14.08      3.63 o
  -2   6  18        0.92        0.80      6.94 o
  -1   6  18        0.37       -2.89      6.94 o
   0   6  18        4.84        1.31      6.59 o
   1   6  18       20.14       20.48      3.69 o
   2   6  18       25.46       23.10      3.72 o
   3   6  18       59.51       60.85      4.26 o
   4   6  18       29.64       24.79      3.95 o
   5   6  18        5.69       -6.28      7.64 o
   6   6  18        0.79       -0.59      7.35 o
   7   6  18        5.07       -7.03      7.41 o
  -6   7  18       12.87        6.83      4.04 o
  -5   7  18        2.36       -7.73      7.73 o
  -4   7  18        2.20       -7.60      7.60 o
  -3   7  18        0.00        0.00      7.22 o
  -2   7  18        1.42        2.27      7.08 o
  -1   7  18        4.96       -4.52      7.17 o
   0   7  18       14.53       12.98      3.66 o
   1   7  18        7.21        9.00      3.62 o
   2   7  18        7.03       13.61      3.65 o
   3   7  18       19.00       13.53      3.83 o
   4   7  18       11.76       22.20      3.72 o
   5   7  18       15.58       13.85      3.86 o
  -2   8  18       30.17       34.99      4.07 o
  -1   8  18       24.02       22.00      4.05 o
   0   8  18        6.67        5.17      7.63 o
   1   8  18        2.32       -1.53      7.60 o
 -10   1  19        0.83        3.89      7.12 o
  -9   1  19        3.51        5.63      3.38 o
  -8   1  19       33.18       39.05      3.68 o
  -7   1  19       54.50       62.52      3.93 o
  -6   1  19       57.84       57.46      3.90 o
  -5   1  19      112.53      123.04      4.29 o
  -4   1  19      139.62      145.36      4.38 o
  -3   1  19       52.78       41.73      3.55 o
  -2   1  19        6.86       -5.46      6.18 o
  -1   1  19      166.40      172.34      4.54 o
   0   1  19      384.31      370.34      5.85 o
   1   1  19      332.71      320.31      5.56 o
   2   1  19      127.88      124.07      4.29 o
   3   1  19       21.45       31.84      3.40 o
   4   1  19       12.21       13.97      3.42 o
   5   1  19      119.79      123.05      4.46 o
   6   1  19      117.25      108.54      4.53 o
   7   1  19       64.93       63.31      4.22 o
   8   1  19       12.99       15.84      3.73 o
   9   1  19        2.11        7.46      3.64 o
 -10   2  19       13.98       18.84      3.84 o
  -9   2  19       41.11       46.75      3.98 o
  -8   2  19       32.60       33.40      3.88 o
  -7   2  19        2.71       -1.85      6.81 o
  -6   2  19       81.24       81.81      4.27 o
  -5   2  19       82.37       78.99      4.13 o
  -4   2  19       43.81       48.29      3.57 o
  -3   2  19        8.19        1.65      6.40 o
  -2   2  19        4.86       -0.93      6.28 o
  -1   2  19        0.21        4.15      5.86 o
   0   2  19        3.60        1.15      6.03 o
   1   2  19       10.95        6.71      3.26 o
   2   2  19        0.71        4.92      6.56 o
   3   2  19        4.55        5.74      7.08 o
   4   2  19       11.77       13.56      3.47 o
   5   2  19        4.61       -0.26      6.50 o
   6   2  19        3.29        6.69      3.37 o
   7   2  19       23.59       20.59      3.85 o
   8   2  19       48.14       46.34      4.15 o
   9   2  19       14.32       -2.40      8.24 o
  -9   3  19        3.96        3.86      7.38 o
  -8   3  19       16.00       13.07      3.79 o
  -7   3  19       69.78       66.00      4.34 o
  -6   3  19       72.51       70.61      4.37 o
  -5   3  19        6.20       -4.33      7.15 o
  -4   3  19       63.90       60.36      4.13 o
  -3   3  19       57.24       55.61      3.72 o
  -2   3  19       24.59       23.97      3.37 o
  -1   3  19        3.06        5.71      6.25 o
   0   3  19        6.49       10.04      3.11 o
   1   3  19        2.00       -6.53      6.53 o
   2   3  19        2.47       -6.99      6.99 o
   3   3  19       20.76       19.73      3.49 o
   4   3  19       20.32       22.51      3.67 o
   5   3  19       17.26       17.27      3.52 o
   6   3  19        4.74        0.07      3.56 o
   7   3  19        1.99        1.69      7.29 o
   8   3  19        1.67       -2.35      6.57 o
   9   3  19        1.10       -7.54      7.54 o
  -9   4  19       11.32       13.59      3.81 o
  -8   4  19        3.23        5.89      7.37 o
  -7   4  19        3.19        8.99      3.61 o
  -6   4  19        0.35       -1.64      7.27 o
  -5   4  19        0.03       -1.06      6.92 o
  -4   4  19        0.34        2.00      3.41 o
  -3   4  19        1.15       -3.55      6.54 o
  -2   4  19        0.93        4.75      6.61 o
  -1   4  19        2.69       -6.71      6.71 o
   0   4  19       28.02       30.47      3.55 o
   1   4  19       36.19       33.64      3.68 o
   2   4  19        2.42       -6.32      6.92 o
   3   4  19       99.10      100.65      4.46 o
   4   4  19      427.81      421.79      6.93 o
   5   4  19      330.87      314.01      6.35 o
   6   4  19       47.68       40.75      4.08 o
   7   4  19       26.74       21.78      3.88 o
   8   4  19      174.72      169.40      5.45 o
  -8   5  19       22.60       16.89      4.12 o
  -7   5  19      124.62      129.30      5.15 o
  -6   5  19       91.77       96.89      4.70 o
  -5   5  19       43.55       46.73      4.16 o
  -4   5  19        1.00       -7.05      7.05 o
  -3   5  19       17.10       21.26      3.61 o
  -2   5  19       67.48       73.52      4.11 o
  -1   5  19      121.93      127.59      4.60 o
   0   5  19      117.64      111.30      4.54 o
   1   5  19       22.46       25.34      3.63 o
   2   5  19       28.34       26.30      3.74 o
   3   5  19       67.89       65.67      4.23 o
   4   5  19       54.79       60.93      4.20 o
   5   5  19       14.16       13.99      3.82 o
   6   5  19        1.58       -4.99      7.54 o
   7   5  19        1.08        5.17      6.69 o
  -6   6  19        5.52       -3.32      7.67 o
  -5   6  19      141.19      140.14      5.29 o
  -4   6  19      200.53      197.89      5.76 o
  -3   6  19      150.61      144.33      5.13 o
  -2   6  19       73.75       73.69      4.31 o
  -1   6  19       11.42       -4.17      7.44 o
   0   6  19        7.53       12.77      3.49 o
   1   6  19       65.91       62.58      4.17 o
   2   6  19      146.99      151.79      5.09 o
   3   6  19       62.26       66.97      4.39 o
   4   6  19        4.75        7.03      7.65 o
   5   6  19       46.85       44.06      4.28 o
  -4   7  19       84.17       79.90      4.84 o
  -3   7  19       80.04       77.13      4.62 o
  -2   7  19       20.03       19.42      4.02 o
  -1   7  19        5.24        2.68      7.11 o
   0   7  19       78.70       90.02      4.68 o
   1   7  19      146.01      137.34      5.34 o
   2   7  19      145.77      159.02      5.31 o
   3   7  19       47.60       46.46      4.29 o
  -9   0  20       16.30       20.16      3.53 o
  -8   0  20       51.53       51.19      3.98 o
  -7   0  20      128.59      134.56      4.87 o
  -6   0  20       75.00       68.91      4.17 o
  -5   0  20        0.03        5.14      6.67 o
  -4   0  20       88.75       85.41      4.07 o
  -3   0  20      281.81      291.73      5.66 o
  -2   0  20      403.90      410.90      6.23 o
  -1   0  20      241.97      230.58      5.16 o
   0   0  20       69.92       72.51      3.93 o
   1   0  20       48.44       46.52      3.78 o
   2   0  20      545.52      529.48      7.14 o
   3   0  20      913.43      921.70      9.04 o
   4   0  20      483.27      450.46      6.90 o
   5   0  20       72.34       85.66      4.25 o
   6   0  20       35.66       38.16      3.97 o
   7   0  20      197.68      195.82      5.70 o
   8   0  20      121.49      116.59      4.92 o
  -9   1  20       19.56       22.41      3.76 o
  -8   1  20       35.78       43.87      3.94 o
  -7   1  20       15.32       14.36      3.58 o
  -6   1  20        1.01       -6.52      6.88 o
  -5   1  20       63.47       66.35      4.20 o
  -4   1  20       97.66       95.89      4.28 o
  -3   1  20       14.18       20.36      3.20 o
  -2   1  20        0.00       -3.40      6.47 o
  -1   1  20        1.30        3.62      6.41 o
   0   1  20        0.16        5.79      6.40 o
   1   1  20        1.77       14.81      3.27 o
   2   1  20        0.95        7.01      3.30 o
   3   1  20        0.34        1.50      3.32 o
   4   1  20       15.98       11.62      3.55 o
   5   1  20       78.94       76.42      4.21 o
   6   1  20       41.01       38.09      3.88 o
   7   1  20        4.91        7.13      3.70 o
   8   1  20       17.40        7.14      7.71 o
  -9   2  20       52.80       62.87      4.40 o
  -8   2  20        6.38        2.97      7.42 o
  -7   2  20       12.28       10.58      3.75 o
  -6   2  20      109.93      125.18      4.83 o
  -5   2  20       50.65       48.42      3.98 o
  -4   2  20        2.00        6.27      6.95 o
  -3   2  20       18.58       20.16      3.50 o
  -2   2  20       28.56       29.87      3.53 o
  -1   2  20        0.22        3.01      6.20 o
   0   2  20        7.78        3.01      6.67 o
   1   2  20       19.56       21.43      3.55 o
   2   2  20       21.23       19.21      3.57 o
   3   2  20        2.63        4.68      3.42 o
   4   2  20        2.16        4.26      3.45 o
   5   2  20       28.82       30.24      3.80 o
   6   2  20       42.48       40.44      4.12 o
   7   2  20       11.62        4.72      7.56 o
   8   2  20        4.46        6.46      3.72 o
  -8   3  20        0.00       -6.40      7.23 o
  -7   3  20       28.17       31.93      4.01 o
  -6   3  20      151.37      157.78      5.31 o
  -5   3  20      159.73      151.11      5.19 o
  -4   3  20      113.02      129.37      4.81 o
  -3   3  20       12.75       12.59      3.66 o
  -2   3  20       15.75       23.89      3.63 o
  -1   3  20       82.13       78.20      4.19 o
   0   3  20      182.26      190.59      5.08 o
   1   3  20      218.60      206.86      5.33 o
   2   3  20      106.09       95.36      4.43 o
   3   3  20        0.00        1.07      6.99 o
   4   3  20       81.88       85.13      4.45 o
   5   3  20      174.29      178.98      5.36 o
   6   3  20      134.49      140.88      5.02 o
   7   3  20       31.33       32.52      4.05 o
  -7   4  20       15.02       13.01      3.86 o
  -6   4  20       31.83       39.66      4.16 o
  -5   4  20       15.46       15.45      3.85 o
  -4   4  20       22.62       21.03      3.87 o
  -3   4  20       85.54       85.63      4.50 o
  -2   4  20       73.38       83.61      4.34 o
  -1   4  20       17.50       17.03      3.55 o
   0   4  20        8.19        7.00      7.23 o
   1   4  20       21.10       21.84      3.57 o
   2   4  20       10.58       13.54      3.60 o
   3   4  20       17.20       21.50      3.80 o
   4   4  20        8.75        6.47      3.88 o
   5   4  20        0.00        6.73      7.23 o
   6   4  20        9.40        7.25      7.50 o
   7   4  20       15.46       19.24      3.86 o
  -6   5  20       10.81        8.78      4.00 o
  -5   5  20        1.16       -2.70      7.68 o
  -4   5  20        0.11        2.05      7.47 o
  -3   5  20        0.08       -2.60      6.86 o
  -2   5  20        0.22        0.28      7.25 o
  -1   5  20        3.14       -0.57      7.16 o
   0   5  20       24.18       27.92      3.85 o
   1   5  20       42.08       46.89      4.06 o
   2   5  20       48.24       47.54      4.27 o
   3   5  20        8.16        6.42      3.88 o
   4   5  20        2.84       -7.96      7.96 o
   5   5  20       18.82       24.63      4.00 o
  -4   6  20       27.11       32.12      4.02 o
  -3   6  20       56.74       56.67      4.49 o
  -2   6  20       70.83       79.92      4.68 o
  -1   6  20       30.83       29.73      4.12 o
   0   6  20        3.32        6.51      3.69 o
   1   6  20        2.94       -0.30      7.62 o
   2   6  20       46.28       51.04      4.48 o
   3   6  20       59.00       65.01      4.77 o
  -8   1  21       31.43       34.88      3.97 o
  -7   1  21       63.48       66.53      4.27 o
  -6   1  21       79.66       79.73      4.42 o
  -5   1  21       84.14       88.30      4.48 o
  -4   1  21       25.75       28.11      3.73 o
  -3   1  21        4.51       -0.53      7.20 o
  -2   1  21        0.23       -5.27      6.57 o
  -1   1  21       25.17       29.34      3.63 o
   0   1  21       72.54       84.00      4.17 o
   1   1  21      163.69      162.24      5.06 o
   2   1  21      156.26      154.79      5.00 o
   3   1  21       36.76       41.53      3.92 o
   4   1  21       15.73       16.19      3.84 o
   5   1  21      116.61      108.27      4.92 o
   6   1  21       98.61      102.31      4.87 o
   7   1  21       39.54       35.79      4.19 o
  -8   2  21        4.17       -6.24      7.63 o
  -7   2  21        3.00       -2.41      7.42 o
  -6   2  21       12.76        6.69      7.67 o
  -5   2  21       29.05       16.96      3.91 o
  -4   2  21        2.61       -6.35      7.60 o
  -3   2  21        6.13        9.08      3.53 o
  -2   2  21       45.62       42.50      3.90 o
  -1   2  21       27.44       30.25      3.57 o
   0   2  21        0.33        1.60      6.95 o
   1   2  21        9.78        8.49      3.57 o
   2   2  21       36.21       33.86      3.82 o
   3   2  21       49.21       39.13      3.98 o
   4   2  21       36.69       35.60      3.98 o
   5   2  21        3.27       -3.47      7.56 o
   6   2  21        1.68        3.59      7.13 o
   7   2  21        9.40       -6.20      8.23 o
  -7   3  21        1.33        5.81      3.66 o
  -6   3  21        2.39       -3.60      7.65 o
  -5   3  21        3.62        6.35      3.73 o
  -4   3  21        4.47       -4.00      7.84 o
  -3   3  21       26.00       29.87      3.86 o
  -2   3  21        8.37       11.64      3.55 o
  -1   3  21        0.07       -1.93      6.74 o
   0   3  21       16.10        1.38      7.59 o
   1   3  21       31.49       25.18      3.97 o
   2   3  21       23.06       22.11      3.85 o
   3   3  21       31.57       21.90      3.90 o
   4   3  21       18.40        6.98      7.44 o
   5   3  21        1.48        2.02      3.67 o
   6   3  21       10.68        8.80      3.91 o
  -6   4  21        1.73        7.30      3.78 o
  -5   4  21       80.20       84.20      4.75 o
  -4   4  21      161.51      170.76      5.62 o
  -3   4  21      151.12      157.33      5.31 o
  -2   4  21       48.01       53.38      4.14 o
  -1   4  21        2.88        1.15      7.13 o
   0   4  21       13.11       17.43      3.76 o
   1   4  21       69.56       75.78      4.48 o
   2   4  21       79.25       73.47      4.60 o
   3   4  21       62.14       65.58      4.39 o
   4   4  21        4.43        8.97      3.73 o
   5   4  21       10.11        9.51      3.86 o
  -4   5  21       11.04       15.10      4.02 o
  -3   5  21       24.04       32.29      4.15 o
  -2   5  21       28.55       31.56      4.02 o
  -1   5  21        5.96       15.13      3.66 o
   0   5  21        5.86        1.20      7.96 o
   1   5  21       30.10       31.67      4.23 o
   2   5  21      142.35      153.80      5.43 o
   3   5  21      188.54      173.28      5.80 o
  -7   0  22        3.15        2.34      3.67 o
  -6   0  22       20.47       20.31      4.00 o
  -5   0  22       14.65       10.28      3.85 o
  -4   0  22        4.77        5.03      3.63 o
  -3   0  22        4.18       -7.34      7.34 o
  -2   0  22        5.57        0.28      6.94 o
  -1   0  22       36.33       38.91      3.91 o
   0   0  22       23.00       20.93      3.76 o
   1   0  22        0.52        4.18      6.92 o
   2   0  22        5.60       12.12      3.71 o
   3   0  22        1.98        3.16      7.25 o
   4   0  22        0.87        1.46      7.42 o
   5   0  22        0.10       -4.81      7.19 o
   6   0  22        1.00        3.41      7.32 o
  -6   1  22        2.84        4.55      3.77 o
  -5   1  22       33.84       33.37      4.21 o
  -4   1  22      151.45      161.40      5.31 o
  -3   1  22      109.56      111.73      4.71 o
  -2   1  22        6.81        6.18      7.33 o
  -1   1  22       37.35       44.35      3.96 o
   0   1  22      179.90      193.28      5.40 o
   1   1  22      153.41      155.64      5.22 o
   2   1  22       53.58       56.89      4.29 o
   3   1  22        0.34        6.34      7.39 o
   4   1  22       39.90       38.27      4.06 o
   5   1  22      120.36      114.48      5.06 o
   6   1  22       95.13       96.29      4.88 o
  -6   2  22       49.31       51.34      4.39 o
  -5   2  22       18.12       17.31      3.93 o
  -4   2  22       14.94       18.99      3.96 o
  -3   2  22      123.84      125.47      5.05 o
  -2   2  22      212.93      227.25      5.69 o
  -1   2  22      104.61      106.57      4.65 o
   0   2  22        3.47       -1.63      3.60 o
   1   2  22       35.13       37.53      4.00 o
   2   2  22      133.36      132.51      5.02 o
   3   2  22      162.30      162.76      5.22 o
   4   2  22      112.05      109.46      4.93 o
   5   2  22       32.56       35.73      4.09 o
  -5   3  22        3.32        0.31      7.46 o
  -4   3  22       20.53       17.14      3.98 o
  -3   3  22       14.92       18.35      3.87 o
  -2   3  22        2.68        4.98      7.27 o
  -1   3  22        0.28        0.58      6.85 o
   0   3  22        7.03        8.22      3.76 o
   1   3  22       24.35       22.14      3.93 o
   2   3  22       15.91       14.40      3.88 o
   3   3  22        9.48       12.16      3.74 o
   4   3  22        6.20       -7.53      7.53 o
  -4   4  22        0.54       -7.95      7.95 o
  -3   4  22       27.60       31.40      4.22 o
  -2   4  22       34.51       28.26      4.22 o
  -1   4  22        5.78        2.26      3.83 o
   0   4  22        1.70       -7.67      7.67 o
   1   4  22       18.39       21.80      4.02 o
   2   4  22       10.35        4.28      7.94 o
   3   4  22        0.01       -2.17      7.71 o
  -4   1  23       62.72       58.98      4.46 o
  -3   1  23       46.64       43.71      4.36 o
  -2   1  23        1.69       -7.52      7.52 o
  -1   1  23       28.27       25.77      4.09 o
   0   1  23       96.67       99.43      4.75 o
   1   1  23      133.24      133.35      5.12 o
   2   1  23       67.91       71.90      4.48 o
   3   1  23        9.94       10.43      3.82 o
  -4   2  23       28.28       29.96      4.07 o
  -3   2  23       17.64       13.94      4.09 o
  -2   2  23        8.93       17.13      3.88 o
  -1   2  23        1.60        1.81      7.46 o
   0   2  23        0.32       -3.92      7.27 o
   1   2  23        4.19       -2.12      7.85 o
   2   2  23       42.53       48.74      4.31 o
   3   2  23       72.20       83.05      4.56 o
  -2   3  23       20.01       27.72      4.11 o
  -1   3  23       24.72       28.89      4.00 o
   0   3  23        7.22        5.56      7.90 o
   1   3  23        0.05        2.79      7.63 o
 
